# Supplementary material for: Systematic review of cnidarian microbiomes reveals insights into the structure, specificity, and fidelity of marine associations
Source: Nat Commun. 2023 Aug 14;14:4899. doi: 10.1038/s41467-023-39876-6 (PMC10425419; doi:10.1038/s41467-023-39876-6)
Supplement: Supplementary file 4 — Supplementary Data 1 [file 41467_2023_39876_MOESM4_ESM.csv]

Samples	Code	Sequencer	SequencesAvailable	Primer_Region	Aligned_Region	Phylum	Class	Subclass	Order	Suborder_Superfamily	Family	Genus	Species	Scientific_Name	Host_Symbiodiniaceae	Lifestage	Extraction	Collection_Month	Collection_Year	Collection_Depth.m.	Depth	Original_Reef	Original_Waterbody	Original_Oceansystem	Longitude	Latitude	Collection	Condition	Treatment	Exposure..days.	Extraction.Kit	Publication
SRR8283340	SRR8283340	MiSeq	Illumina_merged	515F-806R	4	Cnidaria	Anthozoa	Hexacorallia	Actiniaria	Actinioidea	Actiniidae	Anthopleura	elegantissima	Anthopleura elegantissima	Yes	Adult	Tissue	August	2014	UpperShallow(0-15m)	Shallow	Cape Mendocino	Northern Pacific Ocean	Northern Pacific Ocean	-124.55	40.44	Field	Healthy	Ambient	None	DNeasy Power Soil DNA Isolation Kit	Morelan, I.A., 2019. 16S rRNA Gene Amplicon Sequencing Reveals Trends in Marine Bacterial Diversity and Taxonomic Composition in Natural and Human-built Systems. (Doctoral Dissertation, Oregan State University)
SRR8283341	SRR8283341	MiSeq	Illumina_merged	515F-806R	4	Cnidaria	Anthozoa	Hexacorallia	Actiniaria	Actinioidea	Actiniidae	Anthopleura	elegantissima	Anthopleura elegantissima	Yes	Adult	Tissue	August	2014	UpperShallow(0-15m)	Shallow	Cape Mendocino	Northern Pacific Ocean	Northern Pacific Ocean	-124.55	40.44	Field	Healthy	Ambient	None	DNeasy Power Soil DNA Isolation Kit	Morelan, I.A., 2019. 16S rRNA Gene Amplicon Sequencing Reveals Trends in Marine Bacterial Diversity and Taxonomic Composition in Natural and Human-built Systems. (Doctoral Dissertation, Oregan State University)
SRR8283342	SRR8283342	MiSeq	Illumina_merged	515F-806R	4	Cnidaria	Anthozoa	Hexacorallia	Actiniaria	Actinioidea	Actiniidae	Anthopleura	elegantissima	Anthopleura elegantissima	Yes	Adult	Tissue	August	2014	UpperShallow(0-15m)	Shallow	Cape Blanco	Northern Pacific Ocean	Northern Pacific Ocean	-124.55	42.83	Field	Healthy	Ambient	None	DNeasy Power Soil DNA Isolation Kit	Morelan, I.A., 2019. 16S rRNA Gene Amplicon Sequencing Reveals Trends in Marine Bacterial Diversity and Taxonomic Composition in Natural and Human-built Systems. (Doctoral Dissertation, Oregan State University)
SRR8283343	SRR8283343	MiSeq	Illumina_merged	515F-806R	4	Cnidaria	Anthozoa	Hexacorallia	Actiniaria	Actinioidea	Actiniidae	Anthopleura	elegantissima	Anthopleura elegantissima	Yes	Adult	Tissue	August	2014	UpperShallow(0-15m)	Shallow	Cape Blanco	Northern Pacific Ocean	Northern Pacific Ocean	-124.55	42.83	Field	Healthy	Ambient	None	DNeasy Power Soil DNA Isolation Kit	Morelan, I.A., 2019. 16S rRNA Gene Amplicon Sequencing Reveals Trends in Marine Bacterial Diversity and Taxonomic Composition in Natural and Human-built Systems. (Doctoral Dissertation, Oregan State University)
SRR8283344	SRR8283344	MiSeq	Illumina_merged	515F-806R	4	Cnidaria	Anthozoa	Hexacorallia	Actiniaria	Actinioidea	Actiniidae	Anthopleura	elegantissima	Anthopleura elegantissima	Yes	Adult	Tissue	August	2014	UpperShallow(0-15m)	Shallow	Cape Blanco	Northern Pacific Ocean	Northern Pacific Ocean	-124.55	42.83	Field	Healthy	Ambient	None	DNeasy Power Soil DNA Isolation Kit	Morelan, I.A., 2019. 16S rRNA Gene Amplicon Sequencing Reveals Trends in Marine Bacterial Diversity and Taxonomic Composition in Natural and Human-built Systems. (Doctoral Dissertation, Oregan State University)
SRR8283345	SRR8283345	MiSeq	Illumina_merged	515F-806R	4	Cnidaria	Anthozoa	Hexacorallia	Actiniaria	Actinioidea	Actiniidae	Anthopleura	elegantissima	Anthopleura elegantissima	Yes	Adult	Tissue	August	2014	UpperShallow(0-15m)	Shallow	Cape Blanco	Northern Pacific Ocean	Northern Pacific Ocean	-124.55	42.83	Field	Healthy	Ambient	None	DNeasy Power Soil DNA Isolation Kit	Morelan, I.A., 2019. 16S rRNA Gene Amplicon Sequencing Reveals Trends in Marine Bacterial Diversity and Taxonomic Composition in Natural and Human-built Systems. (Doctoral Dissertation, Oregan State University)
SRR8283346	SRR8283346	MiSeq	Illumina_merged	515F-806R	4	Cnidaria	Anthozoa	Hexacorallia	Actiniaria	Actinioidea	Actiniidae	Anthopleura	elegantissima	Anthopleura elegantissima	Yes	Adult	Tissue	August	2014	UpperShallow(0-15m)	Shallow	Cape Mendocino	Northern Pacific Ocean	Northern Pacific Ocean	-124.55	40.44	Field	Healthy	Ambient	None	DNeasy Power Soil DNA Isolation Kit	Morelan, I.A., 2019. 16S rRNA Gene Amplicon Sequencing Reveals Trends in Marine Bacterial Diversity and Taxonomic Composition in Natural and Human-built Systems. (Doctoral Dissertation, Oregan State University)
SRR8283347	SRR8283347	MiSeq	Illumina_merged	515F-806R	4	Cnidaria	Anthozoa	Hexacorallia	Actiniaria	Actinioidea	Actiniidae	Anthopleura	elegantissima	Anthopleura elegantissima	Yes	Adult	Tissue	August	2014	UpperShallow(0-15m)	Shallow	Cape Mendocino	Northern Pacific Ocean	Northern Pacific Ocean	-124.55	40.44	Field	Healthy	Ambient	None	DNeasy Power Soil DNA Isolation Kit	Morelan, I.A., 2019. 16S rRNA Gene Amplicon Sequencing Reveals Trends in Marine Bacterial Diversity and Taxonomic Composition in Natural and Human-built Systems. (Doctoral Dissertation, Oregan State University)
SRR8283348	SRR8283348	MiSeq	Illumina_merged	515F-806R	4	Cnidaria	Anthozoa	Hexacorallia	Actiniaria	Actinioidea	Actiniidae	Anthopleura	elegantissima	Anthopleura elegantissima	Yes	Adult	Tissue	August	2014	UpperShallow(0-15m)	Shallow	Cape Mendocino	Northern Pacific Ocean	Northern Pacific Ocean	-124.55	40.44	Field	Healthy	Ambient	None	DNeasy Power Soil DNA Isolation Kit	Morelan, I.A., 2019. 16S rRNA Gene Amplicon Sequencing Reveals Trends in Marine Bacterial Diversity and Taxonomic Composition in Natural and Human-built Systems. (Doctoral Dissertation, Oregan State University)
SRR8283349	SRR8283349	MiSeq	Illumina_merged	515F-806R	4	Cnidaria	Anthozoa	Hexacorallia	Actiniaria	Actinioidea	Actiniidae	Anthopleura	elegantissima	Anthopleura elegantissima	Yes	Adult	Tissue	August	2014	UpperShallow(0-15m)	Shallow	Cape Mendocino	Northern Pacific Ocean	Northern Pacific Ocean	-124.55	40.44	Field	Healthy	Ambient	None	DNeasy Power Soil DNA Isolation Kit	Morelan, I.A., 2019. 16S rRNA Gene Amplicon Sequencing Reveals Trends in Marine Bacterial Diversity and Taxonomic Composition in Natural and Human-built Systems. (Doctoral Dissertation, Oregan State University)
SRR8283350	SRR8283350	MiSeq	Illumina_merged	515F-806R	4	Cnidaria	Anthozoa	Hexacorallia	Actiniaria	Actinioidea	Actiniidae	Anthopleura	elegantissima	Anthopleura elegantissima	Yes	Adult	Tissue	September	2014	UpperShallow(0-15m)	Shallow	Point of Arches	Northern Pacific Ocean	Northern Pacific Ocean	-124.7	48.24	Field	Healthy	Ambient	None	DNeasy Power Soil DNA Isolation Kit	Morelan, I.A., 2019. 16S rRNA Gene Amplicon Sequencing Reveals Trends in Marine Bacterial Diversity and Taxonomic Composition in Natural and Human-built Systems. (Doctoral Dissertation, Oregan State University)
SRR8283351	SRR8283351	MiSeq	Illumina_merged	515F-806R	4	Cnidaria	Anthozoa	Hexacorallia	Actiniaria	Actinioidea	Actiniidae	Anthopleura	elegantissima	Anthopleura elegantissima	Yes	Adult	Tissue	September	2014	UpperShallow(0-15m)	Shallow	Point of Arches	Northern Pacific Ocean	Northern Pacific Ocean	-124.7	48.24	Field	Healthy	Ambient	None	DNeasy Power Soil DNA Isolation Kit	Morelan, I.A., 2019. 16S rRNA Gene Amplicon Sequencing Reveals Trends in Marine Bacterial Diversity and Taxonomic Composition in Natural and Human-built Systems. (Doctoral Dissertation, Oregan State University)
SRR8283352	SRR8283352	MiSeq	Illumina_merged	515F-806R	4	Cnidaria	Anthozoa	Hexacorallia	Actiniaria	Actinioidea	Actiniidae	Anthopleura	elegantissima	Anthopleura elegantissima	Yes	Adult	Tissue	September	2014	UpperShallow(0-15m)	Shallow	Point of Arches	Northern Pacific Ocean	Northern Pacific Ocean	-124.7	48.24	Field	Healthy	Ambient	None	DNeasy Power Soil DNA Isolation Kit	Morelan, I.A., 2019. 16S rRNA Gene Amplicon Sequencing Reveals Trends in Marine Bacterial Diversity and Taxonomic Composition in Natural and Human-built Systems. (Doctoral Dissertation, Oregan State University)
SRR8283353	SRR8283353	MiSeq	Illumina_merged	515F-806R	4	Cnidaria	Anthozoa	Hexacorallia	Actiniaria	Actinioidea	Actiniidae	Anthopleura	elegantissima	Anthopleura elegantissima	Yes	Adult	Tissue	September	2014	UpperShallow(0-15m)	Shallow	Point of Arches	Northern Pacific Ocean	Northern Pacific Ocean	-124.7	48.24	Field	Healthy	Ambient	None	DNeasy Power Soil DNA Isolation Kit	Morelan, I.A., 2019. 16S rRNA Gene Amplicon Sequencing Reveals Trends in Marine Bacterial Diversity and Taxonomic Composition in Natural and Human-built Systems. (Doctoral Dissertation, Oregan State University)
SRR8283354	SRR8283354	MiSeq	Illumina_merged	515F-806R	4	Cnidaria	Anthozoa	Hexacorallia	Actiniaria	Actinioidea	Actiniidae	Anthopleura	elegantissima	Anthopleura elegantissima	Yes	Adult	Tissue	August	2014	UpperShallow(0-15m)	Shallow	Strawberry Hill	Northern Pacific Ocean	Northern Pacific Ocean	-124.11	44.26	Field	Healthy	Ambient	None	DNeasy Power Soil DNA Isolation Kit	Morelan, I.A., 2019. 16S rRNA Gene Amplicon Sequencing Reveals Trends in Marine Bacterial Diversity and Taxonomic Composition in Natural and Human-built Systems. (Doctoral Dissertation, Oregan State University)
SRR8283355	SRR8283355	MiSeq	Illumina_merged	515F-806R	4	Cnidaria	Anthozoa	Hexacorallia	Actiniaria	Actinioidea	Actiniidae	Anthopleura	elegantissima	Anthopleura elegantissima	Yes	Adult	Tissue	August	2014	UpperShallow(0-15m)	Shallow	Strawberry Hill	Northern Pacific Ocean	Northern Pacific Ocean	-124.11	44.26	Field	Healthy	Ambient	None	DNeasy Power Soil DNA Isolation Kit	Morelan, I.A., 2019. 16S rRNA Gene Amplicon Sequencing Reveals Trends in Marine Bacterial Diversity and Taxonomic Composition in Natural and Human-built Systems. (Doctoral Dissertation, Oregan State University)
SRR8283356	SRR8283356	MiSeq	Illumina_merged	515F-806R	4	Cnidaria	Anthozoa	Hexacorallia	Actiniaria	Actinioidea	Actiniidae	Anthopleura	elegantissima	Anthopleura elegantissima	Yes	Adult	Tissue	August	2014	UpperShallow(0-15m)	Shallow	Strawberry Hill	Northern Pacific Ocean	Northern Pacific Ocean	-124.11	44.26	Field	Healthy	Ambient	None	DNeasy Power Soil DNA Isolation Kit	Morelan, I.A., 2019. 16S rRNA Gene Amplicon Sequencing Reveals Trends in Marine Bacterial Diversity and Taxonomic Composition in Natural and Human-built Systems. (Doctoral Dissertation, Oregan State University)
SRR8283357	SRR8283357	MiSeq	Illumina_merged	515F-806R	4	Cnidaria	Anthozoa	Hexacorallia	Actiniaria	Actinioidea	Actiniidae	Anthopleura	elegantissima	Anthopleura elegantissima	Yes	Adult	Tissue	August	2014	UpperShallow(0-15m)	Shallow	Strawberry Hill	Northern Pacific Ocean	Northern Pacific Ocean	-124.11	44.26	Field	Healthy	Ambient	None	DNeasy Power Soil DNA Isolation Kit	Morelan, I.A., 2019. 16S rRNA Gene Amplicon Sequencing Reveals Trends in Marine Bacterial Diversity and Taxonomic Composition in Natural and Human-built Systems. (Doctoral Dissertation, Oregan State University)
SRR8283358	SRR8283358	MiSeq	Illumina_merged	515F-806R	4	Cnidaria	Anthozoa	Hexacorallia	Actiniaria	Actinioidea	Actiniidae	Anthopleura	elegantissima	Anthopleura elegantissima	Yes	Adult	Tissue	August	2014	UpperShallow(0-15m)	Shallow	Strawberry Hill	Northern Pacific Ocean	Northern Pacific Ocean	-124.11	44.26	Field	Healthy	Ambient	None	DNeasy Power Soil DNA Isolation Kit	Morelan, I.A., 2019. 16S rRNA Gene Amplicon Sequencing Reveals Trends in Marine Bacterial Diversity and Taxonomic Composition in Natural and Human-built Systems. (Doctoral Dissertation, Oregan State University)
SRR8283359	SRR8283359	MiSeq	Illumina_merged	515F-806R	4	Cnidaria	Anthozoa	Hexacorallia	Actiniaria	Actinioidea	Actiniidae	Anthopleura	elegantissima	Anthopleura elegantissima	Yes	Adult	Tissue	August	2014	UpperShallow(0-15m)	Shallow	Strawberry Hill	Northern Pacific Ocean	Northern Pacific Ocean	-124.11	44.26	Field	Healthy	Ambient	None	DNeasy Power Soil DNA Isolation Kit	Morelan, I.A., 2019. 16S rRNA Gene Amplicon Sequencing Reveals Trends in Marine Bacterial Diversity and Taxonomic Composition in Natural and Human-built Systems. (Doctoral Dissertation, Oregan State University)
SRR8283360	SRR8283360	MiSeq	Illumina_merged	515F-806R	4	Cnidaria	Anthozoa	Hexacorallia	Actiniaria	Actinioidea	Actiniidae	Anthopleura	elegantissima	Anthopleura elegantissima	Yes	Adult	Tissue	September	2014	UpperShallow(0-15m)	Shallow	Ecola State Park	Eastern Pacific Ocean	Eastern Pacific Ocean	-123.98	42.93	Field	Healthy	Ambient	None	DNeasy Power Soil DNA Isolation Kit	Morelan, I.A., 2019. 16S rRNA Gene Amplicon Sequencing Reveals Trends in Marine Bacterial Diversity and Taxonomic Composition in Natural and Human-built Systems. (Doctoral Dissertation, Oregan State University)
SRR8283361	SRR8283361	MiSeq	Illumina_merged	515F-806R	4	Cnidaria	Anthozoa	Hexacorallia	Actiniaria	Actinioidea	Actiniidae	Anthopleura	elegantissima	Anthopleura elegantissima	Yes	Adult	Tissue	September	2014	UpperShallow(0-15m)	Shallow	Ecola State Park	Eastern Pacific Ocean	Eastern Pacific Ocean	-123.98	42.93	Field	Healthy	Ambient	None	DNeasy Power Soil DNA Isolation Kit	Morelan, I.A., 2019. 16S rRNA Gene Amplicon Sequencing Reveals Trends in Marine Bacterial Diversity and Taxonomic Composition in Natural and Human-built Systems. (Doctoral Dissertation, Oregan State University)
SRR8283362	SRR8283362	MiSeq	Illumina_merged	515F-806R	4	Cnidaria	Anthozoa	Hexacorallia	Actiniaria	Actinioidea	Actiniidae	Anthopleura	elegantissima	Anthopleura elegantissima	Yes	Adult	Tissue	September	2014	UpperShallow(0-15m)	Shallow	Ecola State Park	Eastern Pacific Ocean	Eastern Pacific Ocean	-123.98	42.93	Field	Healthy	Ambient	None	DNeasy Power Soil DNA Isolation Kit	Morelan, I.A., 2019. 16S rRNA Gene Amplicon Sequencing Reveals Trends in Marine Bacterial Diversity and Taxonomic Composition in Natural and Human-built Systems. (Doctoral Dissertation, Oregan State University)
SRR8283363	SRR8283363	MiSeq	Illumina_merged	515F-806R	4	Cnidaria	Anthozoa	Hexacorallia	Actiniaria	Actinioidea	Actiniidae	Anthopleura	elegantissima	Anthopleura elegantissima	Yes	Adult	Tissue	September	2014	UpperShallow(0-15m)	Shallow	Ecola State Park	Eastern Pacific Ocean	Eastern Pacific Ocean	-123.98	42.93	Field	Healthy	Ambient	None	DNeasy Power Soil DNA Isolation Kit	Morelan, I.A., 2019. 16S rRNA Gene Amplicon Sequencing Reveals Trends in Marine Bacterial Diversity and Taxonomic Composition in Natural and Human-built Systems. (Doctoral Dissertation, Oregan State University)
SRR8283364	SRR8283364	MiSeq	Illumina_merged	515F-806R	4	Cnidaria	Anthozoa	Hexacorallia	Actiniaria	Actinioidea	Actiniidae	Anthopleura	elegantissima	Anthopleura elegantissima	Yes	Adult	Tissue	August	2014	UpperShallow(0-15m)	Shallow	Cape Mendocino	Northern Pacific Ocean	Northern Pacific Ocean	-124.55	45.48	Field	Healthy	Ambient	None	DNeasy Power Soil DNA Isolation Kit	Morelan, I.A., 2019. 16S rRNA Gene Amplicon Sequencing Reveals Trends in Marine Bacterial Diversity and Taxonomic Composition in Natural and Human-built Systems. (Doctoral Dissertation, Oregan State University)
SRR8283365	SRR8283365	MiSeq	Illumina_merged	515F-806R	4	Cnidaria	Anthozoa	Hexacorallia	Actiniaria	Actinioidea	Actiniidae	Anthopleura	elegantissima	Anthopleura elegantissima	Yes	Adult	Tissue	August	2014	UpperShallow(0-15m)	Shallow	Cape Mendocino	Northern Pacific Ocean	Northern Pacific Ocean	-124.55	45.48	Field	Healthy	Ambient	None	DNeasy Power Soil DNA Isolation Kit	Morelan, I.A., 2019. 16S rRNA Gene Amplicon Sequencing Reveals Trends in Marine Bacterial Diversity and Taxonomic Composition in Natural and Human-built Systems. (Doctoral Dissertation, Oregan State University)
SRR8283366	SRR8283366	MiSeq	Illumina_merged	515F-806R	4	Cnidaria	Anthozoa	Hexacorallia	Actiniaria	Actinioidea	Actiniidae	Anthopleura	elegantissima	Anthopleura elegantissima	Yes	Adult	Tissue	August	2014	UpperShallow(0-15m)	Shallow	Cape Mendocino	Northern Pacific Ocean	Northern Pacific Ocean	-124.55	45.48	Field	Healthy	Ambient	None	DNeasy Power Soil DNA Isolation Kit	Morelan, I.A., 2019. 16S rRNA Gene Amplicon Sequencing Reveals Trends in Marine Bacterial Diversity and Taxonomic Composition in Natural and Human-built Systems. (Doctoral Dissertation, Oregan State University)
SRR8283367	SRR8283367	MiSeq	Illumina_merged	515F-806R	4	Cnidaria	Anthozoa	Hexacorallia	Actiniaria	Actinioidea	Actiniidae	Anthopleura	elegantissima	Anthopleura elegantissima	Yes	Adult	Tissue	August	2014	UpperShallow(0-15m)	Shallow	Cape Mendocino	Northern Pacific Ocean	Northern Pacific Ocean	-124.55	45.48	Field	Healthy	Ambient	None	DNeasy Power Soil DNA Isolation Kit	Morelan, I.A., 2019. 16S rRNA Gene Amplicon Sequencing Reveals Trends in Marine Bacterial Diversity and Taxonomic Composition in Natural and Human-built Systems. (Doctoral Dissertation, Oregan State University)
SRR8283369	SRR8283369	MiSeq	Illumina_merged	515F-806R	4	Cnidaria	Anthozoa	Hexacorallia	Actiniaria	Actinioidea	Actiniidae	Anthopleura	elegantissima	Anthopleura elegantissima	Yes	Adult	Tissue	September	2014	UpperShallow(0-15m)	Shallow	Ecola State Park	Eastern Pacific Ocean	Eastern Pacific Ocean	-123.98	42.93	Field	Healthy	Ambient	None	DNeasy Power Soil DNA Isolation Kit	Morelan, I.A., 2019. 16S rRNA Gene Amplicon Sequencing Reveals Trends in Marine Bacterial Diversity and Taxonomic Composition in Natural and Human-built Systems. (Doctoral Dissertation, Oregan State University)
SRR8283370	SRR8283370	MiSeq	Illumina_merged	515F-806R	4	Cnidaria	Anthozoa	Hexacorallia	Actiniaria	Actinioidea	Actiniidae	Anthopleura	elegantissima	Anthopleura elegantissima	Yes	Adult	Tissue	August	2014	UpperShallow(0-15m)	Shallow	Strawberry Hill	Northern Pacific Ocean	Northern Pacific Ocean	-123.98	42.93	Field	Healthy	Ambient	None	DNeasy Power Soil DNA Isolation Kit	Morelan, I.A., 2019. 16S rRNA Gene Amplicon Sequencing Reveals Trends in Marine Bacterial Diversity and Taxonomic Composition in Natural and Human-built Systems. (Doctoral Dissertation, Oregan State University)
SRR8283371	SRR8283371	MiSeq	Illumina_merged	515F-806R	4	Cnidaria	Anthozoa	Hexacorallia	Actiniaria	Actinioidea	Actiniidae	Anthopleura	elegantissima	Anthopleura elegantissima	Yes	Adult	Tissue	August	2014	UpperShallow(0-15m)	Shallow	Strawberry Hill	Northern Pacific Ocean	Northern Pacific Ocean	-124.11	44.26	Field	Healthy	Ambient	None	DNeasy Power Soil DNA Isolation Kit	Morelan, I.A., 2019. 16S rRNA Gene Amplicon Sequencing Reveals Trends in Marine Bacterial Diversity and Taxonomic Composition in Natural and Human-built Systems. (Doctoral Dissertation, Oregan State University)
SRR8283372	SRR8283372	MiSeq	Illumina_merged	515F-806R	4	Cnidaria	Anthozoa	Hexacorallia	Actiniaria	Actinioidea	Actiniidae	Anthopleura	elegantissima	Anthopleura elegantissima	Yes	Adult	Tissue	August	2014	UpperShallow(0-15m)	Shallow	Strawberry Hill	Northern Pacific Ocean	Northern Pacific Ocean	-124.11	44.26	Field	Healthy	Ambient	None	DNeasy Power Soil DNA Isolation Kit	Morelan, I.A., 2019. 16S rRNA Gene Amplicon Sequencing Reveals Trends in Marine Bacterial Diversity and Taxonomic Composition in Natural and Human-built Systems. (Doctoral Dissertation, Oregan State University)
SRR8283373	SRR8283373	MiSeq	Illumina_merged	515F-806R	4	Cnidaria	Anthozoa	Hexacorallia	Actiniaria	Actinioidea	Actiniidae	Anthopleura	elegantissima	Anthopleura elegantissima	Yes	Adult	Tissue	August	2014	UpperShallow(0-15m)	Shallow	Strawberry Hill	Northern Pacific Ocean	Northern Pacific Ocean	-124.11	44.26	Field	Healthy	Ambient	None	DNeasy Power Soil DNA Isolation Kit	Morelan, I.A., 2019. 16S rRNA Gene Amplicon Sequencing Reveals Trends in Marine Bacterial Diversity and Taxonomic Composition in Natural and Human-built Systems. (Doctoral Dissertation, Oregan State University)
SRR8283374	SRR8283374	MiSeq	Illumina_merged	515F-806R	4	Cnidaria	Anthozoa	Hexacorallia	Actiniaria	Actinioidea	Actiniidae	Anthopleura	elegantissima	Anthopleura elegantissima	Yes	Adult	Tissue	August	2014	UpperShallow(0-15m)	Shallow	Strawberry Hill	Northern Pacific Ocean	Northern Pacific Ocean	-124.11	44.26	Field	Healthy	Ambient	None	DNeasy Power Soil DNA Isolation Kit	Morelan, I.A., 2019. 16S rRNA Gene Amplicon Sequencing Reveals Trends in Marine Bacterial Diversity and Taxonomic Composition in Natural and Human-built Systems. (Doctoral Dissertation, Oregan State University)
SRR8283375	SRR8283375	MiSeq	Illumina_merged	515F-806R	4	Cnidaria	Anthozoa	Hexacorallia	Actiniaria	Actinioidea	Actiniidae	Anthopleura	elegantissima	Anthopleura elegantissima	Yes	Adult	Tissue	August	2014	UpperShallow(0-15m)	Shallow	Strawberry Hill	Northern Pacific Ocean	Northern Pacific Ocean	-124.11	44.26	Field	Healthy	Ambient	None	DNeasy Power Soil DNA Isolation Kit	Morelan, I.A., 2019. 16S rRNA Gene Amplicon Sequencing Reveals Trends in Marine Bacterial Diversity and Taxonomic Composition in Natural and Human-built Systems. (Doctoral Dissertation, Oregan State University)
SRR8283376	SRR8283376	MiSeq	Illumina_merged	515F-806R	4	Cnidaria	Anthozoa	Hexacorallia	Actiniaria	Actinioidea	Actiniidae	Anthopleura	elegantissima	Anthopleura elegantissima	Yes	Adult	Tissue	August	2014	UpperShallow(0-15m)	Shallow	Strawberry Hill	Northern Pacific Ocean	Northern Pacific Ocean	-124.11	44.26	Field	Healthy	Ambient	None	DNeasy Power Soil DNA Isolation Kit	Morelan, I.A., 2019. 16S rRNA Gene Amplicon Sequencing Reveals Trends in Marine Bacterial Diversity and Taxonomic Composition in Natural and Human-built Systems. (Doctoral Dissertation, Oregan State University)
SRR8283377	SRR8283377	MiSeq	Illumina_merged	515F-806R	4	Cnidaria	Anthozoa	Hexacorallia	Actiniaria	Actinioidea	Actiniidae	Anthopleura	elegantissima	Anthopleura elegantissima	Yes	Adult	Tissue	August	2014	UpperShallow(0-15m)	Shallow	Strawberry Hill	Northern Pacific Ocean	Northern Pacific Ocean	-124.11	44.26	Field	Healthy	Ambient	None	DNeasy Power Soil DNA Isolation Kit	Morelan, I.A., 2019. 16S rRNA Gene Amplicon Sequencing Reveals Trends in Marine Bacterial Diversity and Taxonomic Composition in Natural and Human-built Systems. (Doctoral Dissertation, Oregan State University)
SRR8283378	SRR8283378	MiSeq	Illumina_merged	515F-806R	4	Cnidaria	Anthozoa	Hexacorallia	Actiniaria	Actinioidea	Actiniidae	Anthopleura	elegantissima	Anthopleura elegantissima	Yes	Adult	Tissue	September	2014	UpperShallow(0-15m)	Shallow	Ecola State Park	Eastern Pacific Ocean	Eastern Pacific Ocean	-123.98	44.26	Field	Healthy	Ambient	None	DNeasy Power Soil DNA Isolation Kit	Morelan, I.A., 2019. 16S rRNA Gene Amplicon Sequencing Reveals Trends in Marine Bacterial Diversity and Taxonomic Composition in Natural and Human-built Systems. (Doctoral Dissertation, Oregan State University)
SRR8283379	SRR8283379	MiSeq	Illumina_merged	515F-806R	4	Cnidaria	Anthozoa	Hexacorallia	Actiniaria	Actinioidea	Actiniidae	Anthopleura	elegantissima	Anthopleura elegantissima	Yes	Adult	Tissue	August	2014	UpperShallow(0-15m)	Shallow	Strawberry Hill	Northern Pacific Ocean	Northern Pacific Ocean	-124.11	44.26	Field	Healthy	Ambient	None	DNeasy Power Soil DNA Isolation Kit	Morelan, I.A., 2019. 16S rRNA Gene Amplicon Sequencing Reveals Trends in Marine Bacterial Diversity and Taxonomic Composition in Natural and Human-built Systems. (Doctoral Dissertation, Oregan State University)
SRR8283380	SRR8283380	MiSeq	Illumina_merged	515F-806R	4	Cnidaria	Anthozoa	Hexacorallia	Actiniaria	Actinioidea	Actiniidae	Anthopleura	elegantissima	Anthopleura elegantissima	Yes	Adult	Tissue	August	2014	UpperShallow(0-15m)	Shallow	Cape Mendocino	Northern Pacific Ocean	Northern Pacific Ocean	-124.55	45.48	Field	Healthy	Ambient	None	DNeasy Power Soil DNA Isolation Kit	Morelan, I.A., 2019. 16S rRNA Gene Amplicon Sequencing Reveals Trends in Marine Bacterial Diversity and Taxonomic Composition in Natural and Human-built Systems. (Doctoral Dissertation, Oregan State University)
SRR8283381	SRR8283381	MiSeq	Illumina_merged	515F-806R	4	Cnidaria	Anthozoa	Hexacorallia	Actiniaria	Actinioidea	Actiniidae	Anthopleura	elegantissima	Anthopleura elegantissima	Yes	Adult	Tissue	August	2014	UpperShallow(0-15m)	Shallow	Cape Mendocino	Northern Pacific Ocean	Northern Pacific Ocean	-124.55	45.48	Field	Healthy	Ambient	None	DNeasy Power Soil DNA Isolation Kit	Morelan, I.A., 2019. 16S rRNA Gene Amplicon Sequencing Reveals Trends in Marine Bacterial Diversity and Taxonomic Composition in Natural and Human-built Systems. (Doctoral Dissertation, Oregan State University)
SRR8283382	SRR8283382	MiSeq	Illumina_merged	515F-806R	4	Cnidaria	Anthozoa	Hexacorallia	Actiniaria	Actinioidea	Actiniidae	Anthopleura	elegantissima	Anthopleura elegantissima	Yes	Adult	Tissue	August	2014	UpperShallow(0-15m)	Shallow	Cape Mendocino	Northern Pacific Ocean	Northern Pacific Ocean	-124.55	45.48	Field	Healthy	Ambient	None	DNeasy Power Soil DNA Isolation Kit	Morelan, I.A., 2019. 16S rRNA Gene Amplicon Sequencing Reveals Trends in Marine Bacterial Diversity and Taxonomic Composition in Natural and Human-built Systems. (Doctoral Dissertation, Oregan State University)
SRR8283383	SRR8283383	MiSeq	Illumina_merged	515F-806R	4	Cnidaria	Anthozoa	Hexacorallia	Actiniaria	Actinioidea	Actiniidae	Anthopleura	elegantissima	Anthopleura elegantissima	Yes	Adult	Tissue	August	2014	UpperShallow(0-15m)	Shallow	Cape Mendocino	Northern Pacific Ocean	Northern Pacific Ocean	-124.55	45.48	Field	Healthy	Ambient	None	DNeasy Power Soil DNA Isolation Kit	Morelan, I.A., 2019. 16S rRNA Gene Amplicon Sequencing Reveals Trends in Marine Bacterial Diversity and Taxonomic Composition in Natural and Human-built Systems. (Doctoral Dissertation, Oregan State University)
SRR8283384	SRR8283384	MiSeq	Illumina_merged	515F-806R	4	Cnidaria	Anthozoa	Hexacorallia	Actiniaria	Actinioidea	Actiniidae	Anthopleura	elegantissima	Anthopleura elegantissima	Yes	Adult	Tissue	August	2014	UpperShallow(0-15m)	Shallow	Cape Mendocino	Northern Pacific Ocean	Northern Pacific Ocean	-124.55	45.48	Field	Healthy	Ambient	None	DNeasy Power Soil DNA Isolation Kit	Morelan, I.A., 2019. 16S rRNA Gene Amplicon Sequencing Reveals Trends in Marine Bacterial Diversity and Taxonomic Composition in Natural and Human-built Systems. (Doctoral Dissertation, Oregan State University)
SRR8283385	SRR8283385	MiSeq	Illumina_merged	515F-806R	4	Cnidaria	Anthozoa	Hexacorallia	Actiniaria	Actinioidea	Actiniidae	Anthopleura	elegantissima	Anthopleura elegantissima	Yes	Adult	Tissue	August	2014	UpperShallow(0-15m)	Shallow	Cape Mendocino	Northern Pacific Ocean	Northern Pacific Ocean	-124.55	45.48	Field	Healthy	Ambient	None	DNeasy Power Soil DNA Isolation Kit	Morelan, I.A., 2019. 16S rRNA Gene Amplicon Sequencing Reveals Trends in Marine Bacterial Diversity and Taxonomic Composition in Natural and Human-built Systems. (Doctoral Dissertation, Oregan State University)
SRR8283386	SRR8283386	MiSeq	Illumina_merged	515F-806R	4	Cnidaria	Anthozoa	Hexacorallia	Actiniaria	Actinioidea	Actiniidae	Anthopleura	elegantissima	Anthopleura elegantissima	Yes	Adult	Tissue	August	2014	UpperShallow(0-15m)	Shallow	Cape Mendocino	Northern Pacific Ocean	Northern Pacific Ocean	-124.55	45.48	Field	Healthy	Ambient	None	DNeasy Power Soil DNA Isolation Kit	Morelan, I.A., 2019. 16S rRNA Gene Amplicon Sequencing Reveals Trends in Marine Bacterial Diversity and Taxonomic Composition in Natural and Human-built Systems. (Doctoral Dissertation, Oregan State University)
SRR8283387	SRR8283387	MiSeq	Illumina_merged	515F-806R	4	Cnidaria	Anthozoa	Hexacorallia	Actiniaria	Actinioidea	Actiniidae	Anthopleura	elegantissima	Anthopleura elegantissima	Yes	Adult	Tissue	August	2014	UpperShallow(0-15m)	Shallow	Cape Mendocino	Northern Pacific Ocean	Northern Pacific Ocean	-124.55	45.48	Field	Healthy	Ambient	None	DNeasy Power Soil DNA Isolation Kit	Morelan, I.A., 2019. 16S rRNA Gene Amplicon Sequencing Reveals Trends in Marine Bacterial Diversity and Taxonomic Composition in Natural and Human-built Systems. (Doctoral Dissertation, Oregan State University)
SRR8283388	SRR8283388	MiSeq	Illumina_merged	515F-806R	4	Cnidaria	Anthozoa	Hexacorallia	Actiniaria	Actinioidea	Actiniidae	Anthopleura	elegantissima	Anthopleura elegantissima	Yes	Adult	Tissue	August	2014	UpperShallow(0-15m)	Shallow	Cape Mendocino	Northern Pacific Ocean	Northern Pacific Ocean	-124.55	45.48	Field	Healthy	Ambient	None	DNeasy Power Soil DNA Isolation Kit	Morelan, I.A., 2019. 16S rRNA Gene Amplicon Sequencing Reveals Trends in Marine Bacterial Diversity and Taxonomic Composition in Natural and Human-built Systems. (Doctoral Dissertation, Oregan State University)
SRR8283389	SRR8283389	MiSeq	Illumina_merged	515F-806R	4	Cnidaria	Anthozoa	Hexacorallia	Actiniaria	Actinioidea	Actiniidae	Anthopleura	elegantissima	Anthopleura elegantissima	Yes	Adult	Tissue	August	2014	UpperShallow(0-15m)	Shallow	Cape Mendocino	Northern Pacific Ocean	Northern Pacific Ocean	-124.55	45.48	Field	Healthy	Ambient	None	DNeasy Power Soil DNA Isolation Kit	Morelan, I.A., 2019. 16S rRNA Gene Amplicon Sequencing Reveals Trends in Marine Bacterial Diversity and Taxonomic Composition in Natural and Human-built Systems. (Doctoral Dissertation, Oregan State University)
SRR8283390	SRR8283390	MiSeq	Illumina_merged	515F-806R	4	Cnidaria	Anthozoa	Hexacorallia	Actiniaria	Actinioidea	Actiniidae	Anthopleura	elegantissima	Anthopleura elegantissima	Yes	Adult	Tissue	October	2014	UpperShallow(0-15m)	Shallow	Boiler Bay	Northern Pacific Ocean	Northern Pacific Ocean	-124.06	44.83	Field	Healthy	Ambient	None	DNeasy Power Soil DNA Isolation Kit	Morelan, I.A., 2019. 16S rRNA Gene Amplicon Sequencing Reveals Trends in Marine Bacterial Diversity and Taxonomic Composition in Natural and Human-built Systems. (Doctoral Dissertation, Oregan State University)
SRR8283391	SRR8283391	MiSeq	Illumina_merged	515F-806R	4	Cnidaria	Anthozoa	Hexacorallia	Actiniaria	Actinioidea	Actiniidae	Anthopleura	elegantissima	Anthopleura elegantissima	Yes	Adult	Tissue	October	2014	UpperShallow(0-15m)	Shallow	Boiler Bay	Northern Pacific Ocean	Northern Pacific Ocean	-124.06	44.83	Field	Healthy	Ambient	None	DNeasy Power Soil DNA Isolation Kit	Morelan, I.A., 2019. 16S rRNA Gene Amplicon Sequencing Reveals Trends in Marine Bacterial Diversity and Taxonomic Composition in Natural and Human-built Systems. (Doctoral Dissertation, Oregan State University)
SRR8283392	SRR8283392	MiSeq	Illumina_merged	515F-806R	4	Cnidaria	Anthozoa	Hexacorallia	Actiniaria	Actinioidea	Actiniidae	Anthopleura	elegantissima	Anthopleura elegantissima	Yes	Adult	Tissue	October	2014	UpperShallow(0-15m)	Shallow	Boiler Bay	Northern Pacific Ocean	Northern Pacific Ocean	-124.06	44.83	Field	Healthy	Ambient	None	DNeasy Power Soil DNA Isolation Kit	Morelan, I.A., 2019. 16S rRNA Gene Amplicon Sequencing Reveals Trends in Marine Bacterial Diversity and Taxonomic Composition in Natural and Human-built Systems. (Doctoral Dissertation, Oregan State University)
SRR8283393	SRR8283393	MiSeq	Illumina_merged	515F-806R	4	Cnidaria	Anthozoa	Hexacorallia	Actiniaria	Actinioidea	Actiniidae	Anthopleura	elegantissima	Anthopleura elegantissima	Yes	Adult	Tissue	October	2014	UpperShallow(0-15m)	Shallow	Boiler Bay	Northern Pacific Ocean	Northern Pacific Ocean	-124.06	44.83	Field	Healthy	Ambient	None	DNeasy Power Soil DNA Isolation Kit	Morelan, I.A., 2019. 16S rRNA Gene Amplicon Sequencing Reveals Trends in Marine Bacterial Diversity and Taxonomic Composition in Natural and Human-built Systems. (Doctoral Dissertation, Oregan State University)
SRR8283394	SRR8283394	MiSeq	Illumina_merged	515F-806R	4	Cnidaria	Anthozoa	Hexacorallia	Actiniaria	Actinioidea	Actiniidae	Anthopleura	elegantissima	Anthopleura elegantissima	Yes	Adult	Tissue	October	2014	UpperShallow(0-15m)	Shallow	Boiler Bay	Northern Pacific Ocean	Northern Pacific Ocean	-124.06	44.83	Field	Healthy	Ambient	None	DNeasy Power Soil DNA Isolation Kit	Morelan, I.A., 2019. 16S rRNA Gene Amplicon Sequencing Reveals Trends in Marine Bacterial Diversity and Taxonomic Composition in Natural and Human-built Systems. (Doctoral Dissertation, Oregan State University)
SRR8283395	SRR8283395	MiSeq	Illumina_merged	515F-806R	4	Cnidaria	Anthozoa	Hexacorallia	Actiniaria	Actinioidea	Actiniidae	Anthopleura	elegantissima	Anthopleura elegantissima	Yes	Adult	Tissue	October	2014	UpperShallow(0-15m)	Shallow	Boiler Bay	Northern Pacific Ocean	Northern Pacific Ocean	-124.06	44.83	Field	Healthy	Ambient	None	DNeasy Power Soil DNA Isolation Kit	Morelan, I.A., 2019. 16S rRNA Gene Amplicon Sequencing Reveals Trends in Marine Bacterial Diversity and Taxonomic Composition in Natural and Human-built Systems. (Doctoral Dissertation, Oregan State University)
SRR8283396	SRR8283396	MiSeq	Illumina_merged	515F-806R	4	Cnidaria	Anthozoa	Hexacorallia	Actiniaria	Actinioidea	Actiniidae	Anthopleura	elegantissima	Anthopleura elegantissima	Yes	Adult	Tissue	October	2014	UpperShallow(0-15m)	Shallow	Boiler Bay	Northern Pacific Ocean	Northern Pacific Ocean	-124.06	44.83	Field	Healthy	Ambient	None	DNeasy Power Soil DNA Isolation Kit	Morelan, I.A., 2019. 16S rRNA Gene Amplicon Sequencing Reveals Trends in Marine Bacterial Diversity and Taxonomic Composition in Natural and Human-built Systems. (Doctoral Dissertation, Oregan State University)
SRR8283397	SRR8283397	MiSeq	Illumina_merged	515F-806R	4	Cnidaria	Anthozoa	Hexacorallia	Actiniaria	Actinioidea	Actiniidae	Anthopleura	elegantissima	Anthopleura elegantissima	Yes	Adult	Tissue	October	2014	UpperShallow(0-15m)	Shallow	Boiler Bay	Northern Pacific Ocean	Northern Pacific Ocean	-124.06	44.83	Field	Healthy	Ambient	None	DNeasy Power Soil DNA Isolation Kit	Morelan, I.A., 2019. 16S rRNA Gene Amplicon Sequencing Reveals Trends in Marine Bacterial Diversity and Taxonomic Composition in Natural and Human-built Systems. (Doctoral Dissertation, Oregan State University)
SRR8283398	SRR8283398	MiSeq	Illumina_merged	515F-806R	4	Cnidaria	Anthozoa	Hexacorallia	Actiniaria	Actinioidea	Actiniidae	Anthopleura	elegantissima	Anthopleura elegantissima	Yes	Adult	Tissue	October	2014	UpperShallow(0-15m)	Shallow	Boiler Bay	Northern Pacific Ocean	Northern Pacific Ocean	-124.06	44.83	Field	Healthy	Ambient	None	DNeasy Power Soil DNA Isolation Kit	Morelan, I.A., 2019. 16S rRNA Gene Amplicon Sequencing Reveals Trends in Marine Bacterial Diversity and Taxonomic Composition in Natural and Human-built Systems. (Doctoral Dissertation, Oregan State University)
SRR8283399	SRR8283399	MiSeq	Illumina_merged	515F-806R	4	Cnidaria	Anthozoa	Hexacorallia	Actiniaria	Actinioidea	Actiniidae	Anthopleura	elegantissima	Anthopleura elegantissima	Yes	Adult	Tissue	October	2014	UpperShallow(0-15m)	Shallow	Boiler Bay	Northern Pacific Ocean	Northern Pacific Ocean	-124.06	44.83	Field	Healthy	Ambient	None	DNeasy Power Soil DNA Isolation Kit	Morelan, I.A., 2019. 16S rRNA Gene Amplicon Sequencing Reveals Trends in Marine Bacterial Diversity and Taxonomic Composition in Natural and Human-built Systems. (Doctoral Dissertation, Oregan State University)
SRR8283400	SRR8283400	MiSeq	Illumina_merged	515F-806R	4	Cnidaria	Anthozoa	Hexacorallia	Actiniaria	Actinioidea	Actiniidae	Anthopleura	elegantissima	Anthopleura elegantissima	Yes	Adult	Tissue	October	2014	UpperShallow(0-15m)	Shallow	Boiler Bay	Northern Pacific Ocean	Northern Pacific Ocean	-124.06	44.83	Field	Healthy	Ambient	None	DNeasy Power Soil DNA Isolation Kit	Morelan, I.A., 2019. 16S rRNA Gene Amplicon Sequencing Reveals Trends in Marine Bacterial Diversity and Taxonomic Composition in Natural and Human-built Systems. (Doctoral Dissertation, Oregan State University)
SRR8283401	SRR8283401	MiSeq	Illumina_merged	515F-806R	4	Cnidaria	Anthozoa	Hexacorallia	Actiniaria	Actinioidea	Actiniidae	Anthopleura	elegantissima	Anthopleura elegantissima	Yes	Adult	Tissue	October	2014	UpperShallow(0-15m)	Shallow	Boiler Bay	Northern Pacific Ocean	Northern Pacific Ocean	-124.06	44.83	Field	Healthy	Ambient	None	DNeasy Power Soil DNA Isolation Kit	Morelan, I.A., 2019. 16S rRNA Gene Amplicon Sequencing Reveals Trends in Marine Bacterial Diversity and Taxonomic Composition in Natural and Human-built Systems. (Doctoral Dissertation, Oregan State University)
SRR8283402	SRR8283402	MiSeq	Illumina_merged	515F-806R	4	Cnidaria	Anthozoa	Hexacorallia	Actiniaria	Actinioidea	Actiniidae	Anthopleura	elegantissima	Anthopleura elegantissima	Yes	Adult	Tissue	October	2014	UpperShallow(0-15m)	Shallow	Boiler Bay	Northern Pacific Ocean	Northern Pacific Ocean	-124.06	44.83	Field	Healthy	Ambient	None	DNeasy Power Soil DNA Isolation Kit	Morelan, I.A., 2019. 16S rRNA Gene Amplicon Sequencing Reveals Trends in Marine Bacterial Diversity and Taxonomic Composition in Natural and Human-built Systems. (Doctoral Dissertation, Oregan State University)
SRR8283403	SRR8283403	MiSeq	Illumina_merged	515F-806R	4	Cnidaria	Anthozoa	Hexacorallia	Actiniaria	Actinioidea	Actiniidae	Anthopleura	elegantissima	Anthopleura elegantissima	Yes	Adult	Tissue	October	2014	UpperShallow(0-15m)	Shallow	Boiler Bay	Northern Pacific Ocean	Northern Pacific Ocean	-124.06	44.83	Field	Healthy	Ambient	None	DNeasy Power Soil DNA Isolation Kit	Morelan, I.A., 2019. 16S rRNA Gene Amplicon Sequencing Reveals Trends in Marine Bacterial Diversity and Taxonomic Composition in Natural and Human-built Systems. (Doctoral Dissertation, Oregan State University)
SRR8283404	SRR8283404	MiSeq	Illumina_merged	515F-806R	4	Cnidaria	Anthozoa	Hexacorallia	Actiniaria	Actinioidea	Actiniidae	Anthopleura	elegantissima	Anthopleura elegantissima	Yes	Adult	Tissue	August	2014	UpperShallow(0-15m)	Shallow	Boiler Bay	Northern Pacific Ocean	Northern Pacific Ocean	-124.06	44.83	Field	Healthy	Ambient	None	DNeasy Power Soil DNA Isolation Kit	Morelan, I.A., 2019. 16S rRNA Gene Amplicon Sequencing Reveals Trends in Marine Bacterial Diversity and Taxonomic Composition in Natural and Human-built Systems. (Doctoral Dissertation, Oregan State University)
SRR8283405	SRR8283405	MiSeq	Illumina_merged	515F-806R	4	Cnidaria	Anthozoa	Hexacorallia	Actiniaria	Actinioidea	Actiniidae	Anthopleura	elegantissima	Anthopleura elegantissima	Yes	Adult	Tissue	August	2014	UpperShallow(0-15m)	Shallow	Boiler Bay	Northern Pacific Ocean	Northern Pacific Ocean	-124.06	44.83	Field	Healthy	Ambient	None	DNeasy Power Soil DNA Isolation Kit	Morelan, I.A., 2019. 16S rRNA Gene Amplicon Sequencing Reveals Trends in Marine Bacterial Diversity and Taxonomic Composition in Natural and Human-built Systems. (Doctoral Dissertation, Oregan State University)
SRR8283406	SRR8283406	MiSeq	Illumina_merged	515F-806R	4	Cnidaria	Anthozoa	Hexacorallia	Actiniaria	Actinioidea	Actiniidae	Anthopleura	elegantissima	Anthopleura elegantissima	Yes	Adult	Tissue	August	2014	UpperShallow(0-15m)	Shallow	Boiler Bay	Northern Pacific Ocean	Northern Pacific Ocean	-124.06	44.83	Field	Healthy	Ambient	None	DNeasy Power Soil DNA Isolation Kit	Morelan, I.A., 2019. 16S rRNA Gene Amplicon Sequencing Reveals Trends in Marine Bacterial Diversity and Taxonomic Composition in Natural and Human-built Systems. (Doctoral Dissertation, Oregan State University)
SRR8283407	SRR8283407	MiSeq	Illumina_merged	515F-806R	4	Cnidaria	Anthozoa	Hexacorallia	Actiniaria	Actinioidea	Actiniidae	Anthopleura	elegantissima	Anthopleura elegantissima	Yes	Adult	Tissue	October	2014	UpperShallow(0-15m)	Shallow	Boiler Bay	Northern Pacific Ocean	Northern Pacific Ocean	-124.06	44.83	Field	Healthy	Ambient	None	DNeasy Power Soil DNA Isolation Kit	Morelan, I.A., 2019. 16S rRNA Gene Amplicon Sequencing Reveals Trends in Marine Bacterial Diversity and Taxonomic Composition in Natural and Human-built Systems. (Doctoral Dissertation, Oregan State University)
SRR8283408	SRR8283408	MiSeq	Illumina_merged	515F-806R	4	Cnidaria	Anthozoa	Hexacorallia	Actiniaria	Actinioidea	Actiniidae	Anthopleura	elegantissima	Anthopleura elegantissima	Yes	Adult	Tissue	August	2014	UpperShallow(0-15m)	Shallow	Boiler Bay	Northern Pacific Ocean	Northern Pacific Ocean	-124.06	44.83	Field	Healthy	Ambient	None	DNeasy Power Soil DNA Isolation Kit	Morelan, I.A., 2019. 16S rRNA Gene Amplicon Sequencing Reveals Trends in Marine Bacterial Diversity and Taxonomic Composition in Natural and Human-built Systems. (Doctoral Dissertation, Oregan State University)
SRR8283409	SRR8283409	MiSeq	Illumina_merged	515F-806R	4	Cnidaria	Anthozoa	Hexacorallia	Actiniaria	Actinioidea	Actiniidae	Anthopleura	elegantissima	Anthopleura elegantissima	Yes	Adult	Tissue	August	2014	UpperShallow(0-15m)	Shallow	Boiler Bay	Northern Pacific Ocean	Northern Pacific Ocean	-124.06	44.83	Field	Healthy	Ambient	None	DNeasy Power Soil DNA Isolation Kit	Morelan, I.A., 2019. 16S rRNA Gene Amplicon Sequencing Reveals Trends in Marine Bacterial Diversity and Taxonomic Composition in Natural and Human-built Systems. (Doctoral Dissertation, Oregan State University)
SRR8283410	SRR8283410	MiSeq	Illumina_merged	515F-806R	4	Cnidaria	Anthozoa	Hexacorallia	Actiniaria	Actinioidea	Actiniidae	Anthopleura	elegantissima	Anthopleura elegantissima	Yes	Adult	Tissue	September	2014	UpperShallow(0-15m)	Shallow	Point of Arches	Northern Pacific Ocean	Northern Pacific Ocean	-124.7	48.24	Field	Healthy	Ambient	None	DNeasy Power Soil DNA Isolation Kit	Morelan, I.A., 2019. 16S rRNA Gene Amplicon Sequencing Reveals Trends in Marine Bacterial Diversity and Taxonomic Composition in Natural and Human-built Systems. (Doctoral Dissertation, Oregan State University)
SRR8283411	SRR8283411	MiSeq	Illumina_merged	515F-806R	4	Cnidaria	Anthozoa	Hexacorallia	Actiniaria	Actinioidea	Actiniidae	Anthopleura	elegantissima	Anthopleura elegantissima	Yes	Adult	Tissue	September	2014	UpperShallow(0-15m)	Shallow	Point of Arches	Northern Pacific Ocean	Northern Pacific Ocean	-124.7	48.24	Field	Healthy	Ambient	None	DNeasy Power Soil DNA Isolation Kit	Morelan, I.A., 2019. 16S rRNA Gene Amplicon Sequencing Reveals Trends in Marine Bacterial Diversity and Taxonomic Composition in Natural and Human-built Systems. (Doctoral Dissertation, Oregan State University)
SRR8283412	SRR8283412	MiSeq	Illumina_merged	515F-806R	4	Cnidaria	Anthozoa	Hexacorallia	Actiniaria	Actinioidea	Actiniidae	Anthopleura	elegantissima	Anthopleura elegantissima	Yes	Adult	Tissue	September	2014	UpperShallow(0-15m)	Shallow	Point of Arches	Northern Pacific Ocean	Northern Pacific Ocean	-124.7	48.24	Field	Healthy	Ambient	None	DNeasy Power Soil DNA Isolation Kit	Morelan, I.A., 2019. 16S rRNA Gene Amplicon Sequencing Reveals Trends in Marine Bacterial Diversity and Taxonomic Composition in Natural and Human-built Systems. (Doctoral Dissertation, Oregan State University)
SRR8283413	SRR8283413	MiSeq	Illumina_merged	515F-806R	4	Cnidaria	Anthozoa	Hexacorallia	Actiniaria	Actinioidea	Actiniidae	Anthopleura	elegantissima	Anthopleura elegantissima	Yes	Adult	Tissue	September	2014	UpperShallow(0-15m)	Shallow	Point of Arches	Northern Pacific Ocean	Northern Pacific Ocean	-124.7	48.24	Field	Healthy	Ambient	None	DNeasy Power Soil DNA Isolation Kit	Morelan, I.A., 2019. 16S rRNA Gene Amplicon Sequencing Reveals Trends in Marine Bacterial Diversity and Taxonomic Composition in Natural and Human-built Systems. (Doctoral Dissertation, Oregan State University)
SRR8283414	SRR8283414	MiSeq	Illumina_merged	515F-806R	4	Cnidaria	Anthozoa	Hexacorallia	Actiniaria	Actinioidea	Actiniidae	Anthopleura	elegantissima	Anthopleura elegantissima	Yes	Adult	Tissue	September	2014	UpperShallow(0-15m)	Shallow	Point of Arches	Northern Pacific Ocean	Northern Pacific Ocean	-124.7	48.24	Field	Healthy	Ambient	None	DNeasy Power Soil DNA Isolation Kit	Morelan, I.A., 2019. 16S rRNA Gene Amplicon Sequencing Reveals Trends in Marine Bacterial Diversity and Taxonomic Composition in Natural and Human-built Systems. (Doctoral Dissertation, Oregan State University)
SRR8283415	SRR8283415	MiSeq	Illumina_merged	515F-806R	4	Cnidaria	Anthozoa	Hexacorallia	Actiniaria	Actinioidea	Actiniidae	Anthopleura	elegantissima	Anthopleura elegantissima	Yes	Adult	Tissue	September	2014	UpperShallow(0-15m)	Shallow	Point of Arches	Northern Pacific Ocean	Northern Pacific Ocean	-124.7	48.24	Field	Healthy	Ambient	None	DNeasy Power Soil DNA Isolation Kit	Morelan, I.A., 2019. 16S rRNA Gene Amplicon Sequencing Reveals Trends in Marine Bacterial Diversity and Taxonomic Composition in Natural and Human-built Systems. (Doctoral Dissertation, Oregan State University)
SRR8283416	SRR8283416	MiSeq	Illumina_merged	515F-806R	4	Cnidaria	Anthozoa	Hexacorallia	Actiniaria	Actinioidea	Actiniidae	Anthopleura	elegantissima	Anthopleura elegantissima	Yes	Adult	Tissue	September	2014	UpperShallow(0-15m)	Shallow	Point of Arches	Northern Pacific Ocean	Northern Pacific Ocean	-124.7	48.24	Field	Healthy	Ambient	None	DNeasy Power Soil DNA Isolation Kit	Morelan, I.A., 2019. 16S rRNA Gene Amplicon Sequencing Reveals Trends in Marine Bacterial Diversity and Taxonomic Composition in Natural and Human-built Systems. (Doctoral Dissertation, Oregan State University)
SRR8283417	SRR8283417	MiSeq	Illumina_merged	515F-806R	4	Cnidaria	Anthozoa	Hexacorallia	Actiniaria	Actinioidea	Actiniidae	Anthopleura	elegantissima	Anthopleura elegantissima	Yes	Adult	Tissue	September	2014	UpperShallow(0-15m)	Shallow	Point of Arches	Northern Pacific Ocean	Northern Pacific Ocean	-124.7	48.24	Field	Healthy	Ambient	None	DNeasy Power Soil DNA Isolation Kit	Morelan, I.A., 2019. 16S rRNA Gene Amplicon Sequencing Reveals Trends in Marine Bacterial Diversity and Taxonomic Composition in Natural and Human-built Systems. (Doctoral Dissertation, Oregan State University)
SRR8283418	SRR8283418	MiSeq	Illumina_merged	515F-806R	4	Cnidaria	Anthozoa	Hexacorallia	Actiniaria	Actinioidea	Actiniidae	Anthopleura	elegantissima	Anthopleura elegantissima	Yes	Adult	Tissue	September	2014	UpperShallow(0-15m)	Shallow	Point of Arches	Northern Pacific Ocean	Northern Pacific Ocean	-124.7	48.24	Field	Healthy	Ambient	None	DNeasy Power Soil DNA Isolation Kit	Morelan, I.A., 2019. 16S rRNA Gene Amplicon Sequencing Reveals Trends in Marine Bacterial Diversity and Taxonomic Composition in Natural and Human-built Systems. (Doctoral Dissertation, Oregan State University)
SRR8283419	SRR8283419	MiSeq	Illumina_merged	515F-806R	4	Cnidaria	Anthozoa	Hexacorallia	Actiniaria	Actinioidea	Actiniidae	Anthopleura	elegantissima	Anthopleura elegantissima	Yes	Adult	Tissue	September	2014	UpperShallow(0-15m)	Shallow	Point of Arches	Northern Pacific Ocean	Northern Pacific Ocean	-124.7	48.24	Field	Healthy	Ambient	None	DNeasy Power Soil DNA Isolation Kit	Morelan, I.A., 2019. 16S rRNA Gene Amplicon Sequencing Reveals Trends in Marine Bacterial Diversity and Taxonomic Composition in Natural and Human-built Systems. (Doctoral Dissertation, Oregan State University)
SRR8283420	SRR8283420	MiSeq	Illumina_merged	515F-806R	4	Cnidaria	Anthozoa	Hexacorallia	Actiniaria	Actinioidea	Actiniidae	Anthopleura	elegantissima	Anthopleura elegantissima	Yes	Adult	Tissue	September	2014	UpperShallow(0-15m)	Shallow	Ecola State Park	Eastern Pacific Ocean	Eastern Pacific Ocean	-123.98	42.93	Field	Healthy	Ambient	None	DNeasy Power Soil DNA Isolation Kit	Morelan, I.A., 2019. 16S rRNA Gene Amplicon Sequencing Reveals Trends in Marine Bacterial Diversity and Taxonomic Composition in Natural and Human-built Systems. (Doctoral Dissertation, Oregan State University)
SRR8283421	SRR8283421	MiSeq	Illumina_merged	515F-806R	4	Cnidaria	Anthozoa	Hexacorallia	Actiniaria	Actinioidea	Actiniidae	Anthopleura	elegantissima	Anthopleura elegantissima	Yes	Adult	Tissue	September	2014	UpperShallow(0-15m)	Shallow	Ecola State Park	Eastern Pacific Ocean	Eastern Pacific Ocean	-123.98	42.93	Field	Healthy	Ambient	None	DNeasy Power Soil DNA Isolation Kit	Morelan, I.A., 2019. 16S rRNA Gene Amplicon Sequencing Reveals Trends in Marine Bacterial Diversity and Taxonomic Composition in Natural and Human-built Systems. (Doctoral Dissertation, Oregan State University)
SRR8283422	SRR8283422	MiSeq	Illumina_merged	515F-806R	4	Cnidaria	Anthozoa	Hexacorallia	Actiniaria	Actinioidea	Actiniidae	Anthopleura	elegantissima	Anthopleura elegantissima	Yes	Adult	Tissue	September	2014	UpperShallow(0-15m)	Shallow	Ecola State Park	Eastern Pacific Ocean	Eastern Pacific Ocean	-123.98	42.93	Field	Healthy	Ambient	None	DNeasy Power Soil DNA Isolation Kit	Morelan, I.A., 2019. 16S rRNA Gene Amplicon Sequencing Reveals Trends in Marine Bacterial Diversity and Taxonomic Composition in Natural and Human-built Systems. (Doctoral Dissertation, Oregan State University)
SRR8283423	SRR8283423	MiSeq	Illumina_merged	515F-806R	4	Cnidaria	Anthozoa	Hexacorallia	Actiniaria	Actinioidea	Actiniidae	Anthopleura	elegantissima	Anthopleura elegantissima	Yes	Adult	Tissue	September	2014	UpperShallow(0-15m)	Shallow	Ecola State Park	Eastern Pacific Ocean	Eastern Pacific Ocean	-123.98	42.93	Field	Healthy	Ambient	None	DNeasy Power Soil DNA Isolation Kit	Morelan, I.A., 2019. 16S rRNA Gene Amplicon Sequencing Reveals Trends in Marine Bacterial Diversity and Taxonomic Composition in Natural and Human-built Systems. (Doctoral Dissertation, Oregan State University)
SRR8283424	SRR8283424	MiSeq	Illumina_merged	515F-806R	4	Cnidaria	Anthozoa	Hexacorallia	Actiniaria	Actinioidea	Actiniidae	Anthopleura	elegantissima	Anthopleura elegantissima	Yes	Adult	Tissue	September	2014	UpperShallow(0-15m)	Shallow	Ecola State Park	Eastern Pacific Ocean	Eastern Pacific Ocean	-123.98	42.93	Field	Healthy	Ambient	None	DNeasy Power Soil DNA Isolation Kit	Morelan, I.A., 2019. 16S rRNA Gene Amplicon Sequencing Reveals Trends in Marine Bacterial Diversity and Taxonomic Composition in Natural and Human-built Systems. (Doctoral Dissertation, Oregan State University)
SRR8283425	SRR8283425	MiSeq	Illumina_merged	515F-806R	4	Cnidaria	Anthozoa	Hexacorallia	Actiniaria	Actinioidea	Actiniidae	Anthopleura	elegantissima	Anthopleura elegantissima	Yes	Adult	Tissue	September	2014	UpperShallow(0-15m)	Shallow	Ecola State Park	Eastern Pacific Ocean	Eastern Pacific Ocean	-123.98	42.93	Field	Healthy	Ambient	None	DNeasy Power Soil DNA Isolation Kit	Morelan, I.A., 2019. 16S rRNA Gene Amplicon Sequencing Reveals Trends in Marine Bacterial Diversity and Taxonomic Composition in Natural and Human-built Systems. (Doctoral Dissertation, Oregan State University)
SRR8283426	SRR8283426	MiSeq	Illumina_merged	515F-806R	4	Cnidaria	Anthozoa	Hexacorallia	Actiniaria	Actinioidea	Actiniidae	Anthopleura	elegantissima	Anthopleura elegantissima	Yes	Adult	Tissue	September	2014	UpperShallow(0-15m)	Shallow	Ecola State Park	Eastern Pacific Ocean	Eastern Pacific Ocean	-123.98	42.93	Field	Healthy	Ambient	None	DNeasy Power Soil DNA Isolation Kit	Morelan, I.A., 2019. 16S rRNA Gene Amplicon Sequencing Reveals Trends in Marine Bacterial Diversity and Taxonomic Composition in Natural and Human-built Systems. (Doctoral Dissertation, Oregan State University)
SRR8283427	SRR8283427	MiSeq	Illumina_merged	515F-806R	4	Cnidaria	Anthozoa	Hexacorallia	Actiniaria	Actinioidea	Actiniidae	Anthopleura	elegantissima	Anthopleura elegantissima	Yes	Adult	Tissue	September	2014	UpperShallow(0-15m)	Shallow	Ecola State Park	Eastern Pacific Ocean	Eastern Pacific Ocean	-123.98	42.93	Field	Healthy	Ambient	None	DNeasy Power Soil DNA Isolation Kit	Morelan, I.A., 2019. 16S rRNA Gene Amplicon Sequencing Reveals Trends in Marine Bacterial Diversity and Taxonomic Composition in Natural and Human-built Systems. (Doctoral Dissertation, Oregan State University)
SRR8283428	SRR8283428	MiSeq	Illumina_merged	515F-806R	4	Cnidaria	Anthozoa	Hexacorallia	Actiniaria	Actinioidea	Actiniidae	Anthopleura	elegantissima	Anthopleura elegantissima	Yes	Adult	Tissue	September	2014	UpperShallow(0-15m)	Shallow	Ecola State Park	Eastern Pacific Ocean	Eastern Pacific Ocean	-123.98	42.93	Field	Healthy	Ambient	None	DNeasy Power Soil DNA Isolation Kit	Morelan, I.A., 2019. 16S rRNA Gene Amplicon Sequencing Reveals Trends in Marine Bacterial Diversity and Taxonomic Composition in Natural and Human-built Systems. (Doctoral Dissertation, Oregan State University)
SRR8283429	SRR8283429	MiSeq	Illumina_merged	515F-806R	4	Cnidaria	Anthozoa	Hexacorallia	Actiniaria	Actinioidea	Actiniidae	Anthopleura	elegantissima	Anthopleura elegantissima	Yes	Adult	Tissue	September	2014	UpperShallow(0-15m)	Shallow	Point of Arches	Northern Pacific Ocean	Northern Pacific Ocean	-124.7	48.24	Field	Healthy	Ambient	None	DNeasy Power Soil DNA Isolation Kit	Morelan, I.A., 2019. 16S rRNA Gene Amplicon Sequencing Reveals Trends in Marine Bacterial Diversity and Taxonomic Composition in Natural and Human-built Systems. (Doctoral Dissertation, Oregan State University)
SRR8283430	SRR8283430	MiSeq	Illumina_merged	515F-806R	4	Cnidaria	Anthozoa	Hexacorallia	Actiniaria	Actinioidea	Actiniidae	Anthopleura	elegantissima	Anthopleura elegantissima	Yes	Adult	Tissue	September	2014	UpperShallow(0-15m)	Shallow	Teawhit Head	Northern Pacific Ocean	Northern Pacific Ocean	-124.61	47.87	Field	Healthy	Ambient	None	DNeasy Power Soil DNA Isolation Kit	Morelan, I.A., 2019. 16S rRNA Gene Amplicon Sequencing Reveals Trends in Marine Bacterial Diversity and Taxonomic Composition in Natural and Human-built Systems. (Doctoral Dissertation, Oregan State University)
SRR8283431	SRR8283431	MiSeq	Illumina_merged	515F-806R	4	Cnidaria	Anthozoa	Hexacorallia	Actiniaria	Actinioidea	Actiniidae	Anthopleura	elegantissima	Anthopleura elegantissima	Yes	Adult	Tissue	September	2014	UpperShallow(0-15m)	Shallow	Teawhit Head	Northern Pacific Ocean	Northern Pacific Ocean	-124.61	47.87	Field	Healthy	Ambient	None	DNeasy Power Soil DNA Isolation Kit	Morelan, I.A., 2019. 16S rRNA Gene Amplicon Sequencing Reveals Trends in Marine Bacterial Diversity and Taxonomic Composition in Natural and Human-built Systems. (Doctoral Dissertation, Oregan State University)
SRR8283432	SRR8283432	MiSeq	Illumina_merged	515F-806R	4	Cnidaria	Anthozoa	Hexacorallia	Actiniaria	Actinioidea	Actiniidae	Anthopleura	elegantissima	Anthopleura elegantissima	Yes	Adult	Tissue	September	2014	UpperShallow(0-15m)	Shallow	Teawhit Head	Northern Pacific Ocean	Northern Pacific Ocean	-124.61	47.87	Field	Healthy	Ambient	None	DNeasy Power Soil DNA Isolation Kit	Morelan, I.A., 2019. 16S rRNA Gene Amplicon Sequencing Reveals Trends in Marine Bacterial Diversity and Taxonomic Composition in Natural and Human-built Systems. (Doctoral Dissertation, Oregan State University)
SRR8283433	SRR8283433	MiSeq	Illumina_merged	515F-806R	4	Cnidaria	Anthozoa	Hexacorallia	Actiniaria	Actinioidea	Actiniidae	Anthopleura	elegantissima	Anthopleura elegantissima	Yes	Adult	Tissue	September	2014	UpperShallow(0-15m)	Shallow	Teawhit Head	Northern Pacific Ocean	Northern Pacific Ocean	-124.61	47.87	Field	Healthy	Ambient	None	DNeasy Power Soil DNA Isolation Kit	Morelan, I.A., 2019. 16S rRNA Gene Amplicon Sequencing Reveals Trends in Marine Bacterial Diversity and Taxonomic Composition in Natural and Human-built Systems. (Doctoral Dissertation, Oregan State University)
SRR8283434	SRR8283434	MiSeq	Illumina_merged	515F-806R	4	Cnidaria	Anthozoa	Hexacorallia	Actiniaria	Actinioidea	Actiniidae	Anthopleura	elegantissima	Anthopleura elegantissima	Yes	Adult	Tissue	September	2014	UpperShallow(0-15m)	Shallow	Teawhit Head	Northern Pacific Ocean	Northern Pacific Ocean	-124.61	47.87	Field	Healthy	Ambient	None	DNeasy Power Soil DNA Isolation Kit	Morelan, I.A., 2019. 16S rRNA Gene Amplicon Sequencing Reveals Trends in Marine Bacterial Diversity and Taxonomic Composition in Natural and Human-built Systems. (Doctoral Dissertation, Oregan State University)
SRR8283435	SRR8283435	MiSeq	Illumina_merged	515F-806R	4	Cnidaria	Anthozoa	Hexacorallia	Actiniaria	Actinioidea	Actiniidae	Anthopleura	elegantissima	Anthopleura elegantissima	Yes	Adult	Tissue	September	2014	UpperShallow(0-15m)	Shallow	Teawhit Head	Northern Pacific Ocean	Northern Pacific Ocean	-124.61	47.87	Field	Healthy	Ambient	None	DNeasy Power Soil DNA Isolation Kit	Morelan, I.A., 2019. 16S rRNA Gene Amplicon Sequencing Reveals Trends in Marine Bacterial Diversity and Taxonomic Composition in Natural and Human-built Systems. (Doctoral Dissertation, Oregan State University)
SRR8283436	SRR8283436	MiSeq	Illumina_merged	515F-806R	4	Cnidaria	Anthozoa	Hexacorallia	Actiniaria	Actinioidea	Actiniidae	Anthopleura	elegantissima	Anthopleura elegantissima	Yes	Adult	Tissue	September	2014	UpperShallow(0-15m)	Shallow	Teawhit Head	Northern Pacific Ocean	Northern Pacific Ocean	-124.61	47.87	Field	Healthy	Ambient	None	DNeasy Power Soil DNA Isolation Kit	Morelan, I.A., 2019. 16S rRNA Gene Amplicon Sequencing Reveals Trends in Marine Bacterial Diversity and Taxonomic Composition in Natural and Human-built Systems. (Doctoral Dissertation, Oregan State University)
SRR8283437	SRR8283437	MiSeq	Illumina_merged	515F-806R	4	Cnidaria	Anthozoa	Hexacorallia	Actiniaria	Actinioidea	Actiniidae	Anthopleura	elegantissima	Anthopleura elegantissima	Yes	Adult	Tissue	September	2014	UpperShallow(0-15m)	Shallow	Teawhit Head	Northern Pacific Ocean	Northern Pacific Ocean	-124.61	47.87	Field	Healthy	Ambient	None	DNeasy Power Soil DNA Isolation Kit	Morelan, I.A., 2019. 16S rRNA Gene Amplicon Sequencing Reveals Trends in Marine Bacterial Diversity and Taxonomic Composition in Natural and Human-built Systems. (Doctoral Dissertation, Oregan State University)
SRR8283438	SRR8283438	MiSeq	Illumina_merged	515F-806R	4	Cnidaria	Anthozoa	Hexacorallia	Actiniaria	Actinioidea	Actiniidae	Anthopleura	elegantissima	Anthopleura elegantissima	Yes	Adult	Tissue	September	2014	UpperShallow(0-15m)	Shallow	Teawhit Head	Northern Pacific Ocean	Northern Pacific Ocean	-124.61	47.87	Field	Healthy	Ambient	None	DNeasy Power Soil DNA Isolation Kit	Morelan, I.A., 2019. 16S rRNA Gene Amplicon Sequencing Reveals Trends in Marine Bacterial Diversity and Taxonomic Composition in Natural and Human-built Systems. (Doctoral Dissertation, Oregan State University)
SRR8283439	SRR8283439	MiSeq	Illumina_merged	515F-806R	4	Cnidaria	Anthozoa	Hexacorallia	Actiniaria	Actinioidea	Actiniidae	Anthopleura	elegantissima	Anthopleura elegantissima	Yes	Adult	Tissue	August	2014	UpperShallow(0-15m)	Shallow	Cape Blanco	Northern Pacific Ocean	Northern Pacific Ocean	-124.55	42.83	Field	Healthy	Ambient	None	DNeasy Power Soil DNA Isolation Kit	Morelan, I.A., 2019. 16S rRNA Gene Amplicon Sequencing Reveals Trends in Marine Bacterial Diversity and Taxonomic Composition in Natural and Human-built Systems. (Doctoral Dissertation, Oregan State University)
SRR8283440	SRR8283440	MiSeq	Illumina_merged	515F-806R	4	Cnidaria	Anthozoa	Hexacorallia	Actiniaria	Actinioidea	Actiniidae	Anthopleura	elegantissima	Anthopleura elegantissima	Yes	Adult	Tissue	August	2014	UpperShallow(0-15m)	Shallow	Cape Blanco	Northern Pacific Ocean	Northern Pacific Ocean	-124.55	42.83	Field	Healthy	Ambient	None	DNeasy Power Soil DNA Isolation Kit	Morelan, I.A., 2019. 16S rRNA Gene Amplicon Sequencing Reveals Trends in Marine Bacterial Diversity and Taxonomic Composition in Natural and Human-built Systems. (Doctoral Dissertation, Oregan State University)
SRR8283441	SRR8283441	MiSeq	Illumina_merged	515F-806R	4	Cnidaria	Anthozoa	Hexacorallia	Actiniaria	Actinioidea	Actiniidae	Anthopleura	elegantissima	Anthopleura elegantissima	Yes	Adult	Tissue	August	2014	UpperShallow(0-15m)	Shallow	Cape Blanco	Northern Pacific Ocean	Northern Pacific Ocean	-124.55	42.83	Field	Healthy	Ambient	None	DNeasy Power Soil DNA Isolation Kit	Morelan, I.A., 2019. 16S rRNA Gene Amplicon Sequencing Reveals Trends in Marine Bacterial Diversity and Taxonomic Composition in Natural and Human-built Systems. (Doctoral Dissertation, Oregan State University)
SRR8283442	SRR8283442	MiSeq	Illumina_merged	515F-806R	4	Cnidaria	Anthozoa	Hexacorallia	Actiniaria	Actinioidea	Actiniidae	Anthopleura	elegantissima	Anthopleura elegantissima	Yes	Adult	Tissue	August	2014	UpperShallow(0-15m)	Shallow	Cape Blanco	Northern Pacific Ocean	Northern Pacific Ocean	-124.55	42.83	Field	Healthy	Ambient	None	DNeasy Power Soil DNA Isolation Kit	Morelan, I.A., 2019. 16S rRNA Gene Amplicon Sequencing Reveals Trends in Marine Bacterial Diversity and Taxonomic Composition in Natural and Human-built Systems. (Doctoral Dissertation, Oregan State University)
SRR8283443	SRR8283443	MiSeq	Illumina_merged	515F-806R	4	Cnidaria	Anthozoa	Hexacorallia	Actiniaria	Actinioidea	Actiniidae	Anthopleura	elegantissima	Anthopleura elegantissima	Yes	Adult	Tissue	August	2014	UpperShallow(0-15m)	Shallow	Cape Blanco	Northern Pacific Ocean	Northern Pacific Ocean	-124.55	42.83	Field	Healthy	Ambient	None	DNeasy Power Soil DNA Isolation Kit	Morelan, I.A., 2019. 16S rRNA Gene Amplicon Sequencing Reveals Trends in Marine Bacterial Diversity and Taxonomic Composition in Natural and Human-built Systems. (Doctoral Dissertation, Oregan State University)
SRR8283444	SRR8283444	MiSeq	Illumina_merged	515F-806R	4	Cnidaria	Anthozoa	Hexacorallia	Actiniaria	Actinioidea	Actiniidae	Anthopleura	elegantissima	Anthopleura elegantissima	Yes	Adult	Tissue	August	2014	UpperShallow(0-15m)	Shallow	Cape Blanco	Northern Pacific Ocean	Northern Pacific Ocean	-124.55	42.83	Field	Healthy	Ambient	None	DNeasy Power Soil DNA Isolation Kit	Morelan, I.A., 2019. 16S rRNA Gene Amplicon Sequencing Reveals Trends in Marine Bacterial Diversity and Taxonomic Composition in Natural and Human-built Systems. (Doctoral Dissertation, Oregan State University)
SRR8283445	SRR8283445	MiSeq	Illumina_merged	515F-806R	4	Cnidaria	Anthozoa	Hexacorallia	Actiniaria	Actinioidea	Actiniidae	Anthopleura	elegantissima	Anthopleura elegantissima	Yes	Adult	Tissue	August	2014	UpperShallow(0-15m)	Shallow	Cape Blanco	Northern Pacific Ocean	Northern Pacific Ocean	-124.55	42.83	Field	Healthy	Ambient	None	DNeasy Power Soil DNA Isolation Kit	Morelan, I.A., 2019. 16S rRNA Gene Amplicon Sequencing Reveals Trends in Marine Bacterial Diversity and Taxonomic Composition in Natural and Human-built Systems. (Doctoral Dissertation, Oregan State University)
SRR8283446	SRR8283446	MiSeq	Illumina_merged	515F-806R	4	Cnidaria	Anthozoa	Hexacorallia	Actiniaria	Actinioidea	Actiniidae	Anthopleura	elegantissima	Anthopleura elegantissima	Yes	Adult	Tissue	August	2014	UpperShallow(0-15m)	Shallow	Cape Blanco	Northern Pacific Ocean	Northern Pacific Ocean	-124.55	42.83	Field	Healthy	Ambient	None	DNeasy Power Soil DNA Isolation Kit	Morelan, I.A., 2019. 16S rRNA Gene Amplicon Sequencing Reveals Trends in Marine Bacterial Diversity and Taxonomic Composition in Natural and Human-built Systems. (Doctoral Dissertation, Oregan State University)
SRR8283447	SRR8283447	MiSeq	Illumina_merged	515F-806R	4	Cnidaria	Anthozoa	Hexacorallia	Actiniaria	Actinioidea	Actiniidae	Anthopleura	elegantissima	Anthopleura elegantissima	Yes	Adult	Tissue	August	2014	UpperShallow(0-15m)	Shallow	Cape Blanco	Northern Pacific Ocean	Northern Pacific Ocean	-124.55	42.83	Field	Healthy	Ambient	None	DNeasy Power Soil DNA Isolation Kit	Morelan, I.A., 2019. 16S rRNA Gene Amplicon Sequencing Reveals Trends in Marine Bacterial Diversity and Taxonomic Composition in Natural and Human-built Systems. (Doctoral Dissertation, Oregan State University)
SRR8283448	SRR8283448	MiSeq	Illumina_merged	515F-806R	4	Cnidaria	Anthozoa	Hexacorallia	Actiniaria	Actinioidea	Actiniidae	Anthopleura	elegantissima	Anthopleura elegantissima	Yes	Adult	Tissue	August	2014	UpperShallow(0-15m)	Shallow	Cape Blanco	Northern Pacific Ocean	Northern Pacific Ocean	-124.55	42.83	Field	Healthy	Ambient	None	DNeasy Power Soil DNA Isolation Kit	Morelan, I.A., 2019. 16S rRNA Gene Amplicon Sequencing Reveals Trends in Marine Bacterial Diversity and Taxonomic Composition in Natural and Human-built Systems. (Doctoral Dissertation, Oregan State University)
SRR8283449	SRR8283449	MiSeq	Illumina_merged	515F-806R	4	Cnidaria	Anthozoa	Hexacorallia	Actiniaria	Actinioidea	Actiniidae	Anthopleura	elegantissima	Anthopleura elegantissima	Yes	Adult	Tissue	August	2014	UpperShallow(0-15m)	Shallow	Cape Mendocino	Northern Pacific Ocean	Northern Pacific Ocean	-124.55	45.48	Field	Healthy	Ambient	None	DNeasy Power Soil DNA Isolation Kit	Morelan, I.A., 2019. 16S rRNA Gene Amplicon Sequencing Reveals Trends in Marine Bacterial Diversity and Taxonomic Composition in Natural and Human-built Systems. (Doctoral Dissertation, Oregan State University)
SRR8283450	SRR8283450	MiSeq	Illumina_merged	515F-806R	4	Cnidaria	Anthozoa	Hexacorallia	Actiniaria	Actinioidea	Actiniidae	Anthopleura	elegantissima	Anthopleura elegantissima	Yes	Adult	Tissue	August	2014	UpperShallow(0-15m)	Shallow	Cape Mendocino	Northern Pacific Ocean	Northern Pacific Ocean	-124.55	40.44	Field	Healthy	Ambient	None	DNeasy Power Soil DNA Isolation Kit	Morelan, I.A., 2019. 16S rRNA Gene Amplicon Sequencing Reveals Trends in Marine Bacterial Diversity and Taxonomic Composition in Natural and Human-built Systems. (Doctoral Dissertation, Oregan State University)
SRR8283451	SRR8283451	MiSeq	Illumina_merged	515F-806R	4	Cnidaria	Anthozoa	Hexacorallia	Actiniaria	Actinioidea	Actiniidae	Anthopleura	elegantissima	Anthopleura elegantissima	Yes	Adult	Tissue	August	2014	UpperShallow(0-15m)	Shallow	Cape Mendocino	Northern Pacific Ocean	Northern Pacific Ocean	-124.55	40.44	Field	Healthy	Ambient	None	DNeasy Power Soil DNA Isolation Kit	Morelan, I.A., 2019. 16S rRNA Gene Amplicon Sequencing Reveals Trends in Marine Bacterial Diversity and Taxonomic Composition in Natural and Human-built Systems. (Doctoral Dissertation, Oregan State University)
SRR8283452	SRR8283452	MiSeq	Illumina_merged	515F-806R	4	Cnidaria	Anthozoa	Hexacorallia	Actiniaria	Actinioidea	Actiniidae	Anthopleura	elegantissima	Anthopleura elegantissima	Yes	Adult	Tissue	August	2014	UpperShallow(0-15m)	Shallow	Cape Mendocino	Northern Pacific Ocean	Northern Pacific Ocean	-124.55	40.44	Field	Healthy	Ambient	None	DNeasy Power Soil DNA Isolation Kit	Morelan, I.A., 2019. 16S rRNA Gene Amplicon Sequencing Reveals Trends in Marine Bacterial Diversity and Taxonomic Composition in Natural and Human-built Systems. (Doctoral Dissertation, Oregan State University)
SRR8283453	SRR8283453	MiSeq	Illumina_merged	515F-806R	4	Cnidaria	Anthozoa	Hexacorallia	Actiniaria	Actinioidea	Actiniidae	Anthopleura	elegantissima	Anthopleura elegantissima	Yes	Adult	Tissue	August	2014	UpperShallow(0-15m)	Shallow	Cape Mendocino	Northern Pacific Ocean	Northern Pacific Ocean	-124.55	40.44	Field	Healthy	Ambient	None	DNeasy Power Soil DNA Isolation Kit	Morelan, I.A., 2019. 16S rRNA Gene Amplicon Sequencing Reveals Trends in Marine Bacterial Diversity and Taxonomic Composition in Natural and Human-built Systems. (Doctoral Dissertation, Oregan State University)
SRR8283454	SRR8283454	MiSeq	Illumina_merged	515F-806R	4	Cnidaria	Anthozoa	Hexacorallia	Actiniaria	Actinioidea	Actiniidae	Anthopleura	elegantissima	Anthopleura elegantissima	Yes	Adult	Tissue	August	2014	UpperShallow(0-15m)	Shallow	Cape Mendocino	Northern Pacific Ocean	Northern Pacific Ocean	-124.55	40.44	Field	Healthy	Ambient	None	DNeasy Power Soil DNA Isolation Kit	Morelan, I.A., 2019. 16S rRNA Gene Amplicon Sequencing Reveals Trends in Marine Bacterial Diversity and Taxonomic Composition in Natural and Human-built Systems. (Doctoral Dissertation, Oregan State University)
SRR8283455	SRR8283455	MiSeq	Illumina_merged	515F-806R	4	Cnidaria	Anthozoa	Hexacorallia	Actiniaria	Actinioidea	Actiniidae	Anthopleura	elegantissima	Anthopleura elegantissima	Yes	Adult	Tissue	August	2014	UpperShallow(0-15m)	Shallow	Cape Mendocino	Northern Pacific Ocean	Northern Pacific Ocean	-124.55	40.44	Field	Healthy	Ambient	None	DNeasy Power Soil DNA Isolation Kit	Morelan, I.A., 2019. 16S rRNA Gene Amplicon Sequencing Reveals Trends in Marine Bacterial Diversity and Taxonomic Composition in Natural and Human-built Systems. (Doctoral Dissertation, Oregan State University)
SRR8283456	SRR8283456	MiSeq	Illumina_merged	515F-806R	4	Cnidaria	Anthozoa	Hexacorallia	Actiniaria	Actinioidea	Actiniidae	Anthopleura	elegantissima	Anthopleura elegantissima	Yes	Adult	Tissue	August	2014	UpperShallow(0-15m)	Shallow	Cape Mendocino	Northern Pacific Ocean	Northern Pacific Ocean	-124.55	40.44	Field	Healthy	Ambient	None	DNeasy Power Soil DNA Isolation Kit	Morelan, I.A., 2019. 16S rRNA Gene Amplicon Sequencing Reveals Trends in Marine Bacterial Diversity and Taxonomic Composition in Natural and Human-built Systems. (Doctoral Dissertation, Oregan State University)
SRR8283457	SRR8283457	MiSeq	Illumina_merged	515F-806R	4	Cnidaria	Anthozoa	Hexacorallia	Actiniaria	Actinioidea	Actiniidae	Anthopleura	elegantissima	Anthopleura elegantissima	Yes	Adult	Tissue	August	2014	UpperShallow(0-15m)	Shallow	Cape Mendocino	Northern Pacific Ocean	Northern Pacific Ocean	-124.55	40.44	Field	Healthy	Ambient	None	DNeasy Power Soil DNA Isolation Kit	Morelan, I.A., 2019. 16S rRNA Gene Amplicon Sequencing Reveals Trends in Marine Bacterial Diversity and Taxonomic Composition in Natural and Human-built Systems. (Doctoral Dissertation, Oregan State University)
SRR8283458	SRR8283458	MiSeq	Illumina_merged	515F-806R	4	Cnidaria	Anthozoa	Hexacorallia	Actiniaria	Actinioidea	Actiniidae	Anthopleura	elegantissima	Anthopleura elegantissima	Yes	Adult	Tissue	August	2014	UpperShallow(0-15m)	Shallow	Cape Mendocino	Northern Pacific Ocean	Northern Pacific Ocean	-124.55	40.44	Field	Healthy	Ambient	None	DNeasy Power Soil DNA Isolation Kit	Morelan, I.A., 2019. 16S rRNA Gene Amplicon Sequencing Reveals Trends in Marine Bacterial Diversity and Taxonomic Composition in Natural and Human-built Systems. (Doctoral Dissertation, Oregan State University)
SRR8283459	SRR8283459	MiSeq	Illumina_merged	515F-806R	4	Cnidaria	Anthozoa	Hexacorallia	Actiniaria	Actinioidea	Actiniidae	Anthopleura	elegantissima	Anthopleura elegantissima	Yes	Adult	Tissue	August	2014	UpperShallow(0-15m)	Shallow	Boiler Bay	Northern Pacific Ocean	Northern Pacific Ocean	-124.06	44.83	Field	Healthy	Ambient	None	DNeasy Power Soil DNA Isolation Kit	Morelan, I.A., 2019. 16S rRNA Gene Amplicon Sequencing Reveals Trends in Marine Bacterial Diversity and Taxonomic Composition in Natural and Human-built Systems. (Doctoral Dissertation, Oregan State University)
SRR8283460	SRR8283460	MiSeq	Illumina_merged	515F-806R	4	Cnidaria	Anthozoa	Hexacorallia	Actiniaria	Actinioidea	Actiniidae	Anthopleura	elegantissima	Anthopleura elegantissima	Yes	Adult	Tissue	August	2014	UpperShallow(0-15m)	Shallow	Cape Blanco	Northern Pacific Ocean	Northern Pacific Ocean	-124.55	42.83	Field	Healthy	Ambient	None	DNeasy Power Soil DNA Isolation Kit	Morelan, I.A., 2019. 16S rRNA Gene Amplicon Sequencing Reveals Trends in Marine Bacterial Diversity and Taxonomic Composition in Natural and Human-built Systems. (Doctoral Dissertation, Oregan State University)
SRR8283461	SRR8283461	MiSeq	Illumina_merged	515F-806R	4	Cnidaria	Anthozoa	Hexacorallia	Actiniaria	Actinioidea	Actiniidae	Anthopleura	elegantissima	Anthopleura elegantissima	Yes	Adult	Tissue	August	2014	UpperShallow(0-15m)	Shallow	Boiler Bay	Northern Pacific Ocean	Northern Pacific Ocean	-124.06	44.83	Field	Healthy	Ambient	None	DNeasy Power Soil DNA Isolation Kit	Morelan, I.A., 2019. 16S rRNA Gene Amplicon Sequencing Reveals Trends in Marine Bacterial Diversity and Taxonomic Composition in Natural and Human-built Systems. (Doctoral Dissertation, Oregan State University)
SRR8283462	SRR8283462	MiSeq	Illumina_merged	515F-806R	4	Cnidaria	Anthozoa	Hexacorallia	Actiniaria	Actinioidea	Actiniidae	Anthopleura	elegantissima	Anthopleura elegantissima	Yes	Adult	Tissue	August	2014	UpperShallow(0-15m)	Shallow	Boiler Bay	Northern Pacific Ocean	Northern Pacific Ocean	-124.06	44.83	Field	Healthy	Ambient	None	DNeasy Power Soil DNA Isolation Kit	Morelan, I.A., 2019. 16S rRNA Gene Amplicon Sequencing Reveals Trends in Marine Bacterial Diversity and Taxonomic Composition in Natural and Human-built Systems. (Doctoral Dissertation, Oregan State University)
SRR8283463	SRR8283463	MiSeq	Illumina_merged	515F-806R	4	Cnidaria	Anthozoa	Hexacorallia	Actiniaria	Actinioidea	Actiniidae	Anthopleura	elegantissima	Anthopleura elegantissima	Yes	Adult	Tissue	August	2014	UpperShallow(0-15m)	Shallow	Boiler Bay	Northern Pacific Ocean	Northern Pacific Ocean	-124.06	44.83	Field	Healthy	Ambient	None	DNeasy Power Soil DNA Isolation Kit	Morelan, I.A., 2019. 16S rRNA Gene Amplicon Sequencing Reveals Trends in Marine Bacterial Diversity and Taxonomic Composition in Natural and Human-built Systems. (Doctoral Dissertation, Oregan State University)
SRR8283464	SRR8283464	MiSeq	Illumina_merged	515F-806R	4	Cnidaria	Anthozoa	Hexacorallia	Actiniaria	Actinioidea	Actiniidae	Anthopleura	elegantissima	Anthopleura elegantissima	Yes	Adult	Tissue	August	2014	UpperShallow(0-15m)	Shallow	Boiler Bay	Northern Pacific Ocean	Northern Pacific Ocean	-124.06	44.83	Field	Healthy	Ambient	None	DNeasy Power Soil DNA Isolation Kit	Morelan, I.A., 2019. 16S rRNA Gene Amplicon Sequencing Reveals Trends in Marine Bacterial Diversity and Taxonomic Composition in Natural and Human-built Systems. (Doctoral Dissertation, Oregan State University)
SRR8283465	SRR8283465	MiSeq	Illumina_merged	515F-806R	4	Cnidaria	Anthozoa	Hexacorallia	Actiniaria	Actinioidea	Actiniidae	Anthopleura	elegantissima	Anthopleura elegantissima	Yes	Adult	Tissue	August	2014	UpperShallow(0-15m)	Shallow	Boiler Bay	Northern Pacific Ocean	Northern Pacific Ocean	-124.06	44.83	Field	Healthy	Ambient	None	DNeasy Power Soil DNA Isolation Kit	Morelan, I.A., 2019. 16S rRNA Gene Amplicon Sequencing Reveals Trends in Marine Bacterial Diversity and Taxonomic Composition in Natural and Human-built Systems. (Doctoral Dissertation, Oregan State University)
SRR8283466	SRR8283466	MiSeq	Illumina_merged	515F-806R	4	Cnidaria	Anthozoa	Hexacorallia	Actiniaria	Actinioidea	Actiniidae	Anthopleura	elegantissima	Anthopleura elegantissima	Yes	Adult	Tissue	August	2014	UpperShallow(0-15m)	Shallow	Boiler Bay	Northern Pacific Ocean	Northern Pacific Ocean	-124.06	44.83	Field	Healthy	Ambient	None	DNeasy Power Soil DNA Isolation Kit	Morelan, I.A., 2019. 16S rRNA Gene Amplicon Sequencing Reveals Trends in Marine Bacterial Diversity and Taxonomic Composition in Natural and Human-built Systems. (Doctoral Dissertation, Oregan State University)
SRR8283467	SRR8283467	MiSeq	Illumina_merged	515F-806R	4	Cnidaria	Anthozoa	Hexacorallia	Actiniaria	Actinioidea	Actiniidae	Anthopleura	elegantissima	Anthopleura elegantissima	Yes	Adult	Tissue	August	2014	UpperShallow(0-15m)	Shallow	Boiler Bay	Northern Pacific Ocean	Northern Pacific Ocean	-124.06	44.83	Field	Healthy	Ambient	None	DNeasy Power Soil DNA Isolation Kit	Morelan, I.A., 2019. 16S rRNA Gene Amplicon Sequencing Reveals Trends in Marine Bacterial Diversity and Taxonomic Composition in Natural and Human-built Systems. (Doctoral Dissertation, Oregan State University)
SRR8283478	SRR8283478	MiSeq	Illumina_merged	515F-806R	4	Cnidaria	Anthozoa	Hexacorallia	Actiniaria	Actinioidea	Actiniidae	Anthopleura	elegantissima	Anthopleura elegantissima	Yes	Adult	Tissue	August	2014	UpperShallow(0-15m)	Shallow	Boiler Bay	Northern Pacific Ocean	Northern Pacific Ocean	-124.06	44.83	Field	Healthy	Ambient	None	DNeasy Power Soil DNA Isolation Kit	Morelan, I.A., 2019. 16S rRNA Gene Amplicon Sequencing Reveals Trends in Marine Bacterial Diversity and Taxonomic Composition in Natural and Human-built Systems. (Doctoral Dissertation, Oregan State University)
SRR6945086	SAMN08878414	MiSeq	Illumina_single	515F-806R	4	Cnidaria	Anthozoa	Hexacorallia	Actiniaria	Actinioidea	Actiniidae	Entacmaea	quadricolor	Entacmaea quadricolor	Yes	Adult	Mucus	October	2017	UpperShallow(0-15m)	Shallow	Pet Store	Aquarium	Aquarium	Aquarium	Aquarium	Lab	Healthy	Control	28	DNeasy Power Soil DNA Isolation Kit	Pratte, Z.A., Patin, N.V., McWhirt, M.E., Caughman, A.M., Parris, D.J. and Stewart, F.J., 2018. Association with a sea anemone alters the skin microbiome of clownfish. Coral reefs, 37(4), pp.1119-1125.
SRR6945087	SAMN08878413	MiSeq	Illumina_single	515F-806R	4	Cnidaria	Anthozoa	Hexacorallia	Actiniaria	Actinioidea	Actiniidae	Entacmaea	quadricolor	Entacmaea quadricolor	Yes	Adult	Mucus	October	2017	UpperShallow(0-15m)	Shallow	Pet Store	Aquarium	Aquarium	Aquarium	Aquarium	Lab	Healthy	Control	28	DNeasy Power Soil DNA Isolation Kit	Pratte, Z.A., Patin, N.V., McWhirt, M.E., Caughman, A.M., Parris, D.J. and Stewart, F.J., 2018. Association with a sea anemone alters the skin microbiome of clownfish. Coral reefs, 37(4), pp.1119-1125.
SRR6945088	SAMN08878416	MiSeq	Illumina_single	515F-806R	4	Cnidaria	Anthozoa	Hexacorallia	Actiniaria	Actinioidea	Actiniidae	Entacmaea	quadricolor	Entacmaea quadricolor	Yes	Adult	Mucus	October	2017	UpperShallow(0-15m)	Shallow	Pet Store	Aquarium	Aquarium	Aquarium	Aquarium	Lab	Healthy	Control	28	DNeasy Power Soil DNA Isolation Kit	Pratte, Z.A., Patin, N.V., McWhirt, M.E., Caughman, A.M., Parris, D.J. and Stewart, F.J., 2018. Association with a sea anemone alters the skin microbiome of clownfish. Coral reefs, 37(4), pp.1119-1125.
SRR6945089	SAMN08878415	MiSeq	Illumina_single	515F-806R	4	Cnidaria	Anthozoa	Hexacorallia	Actiniaria	Actinioidea	Actiniidae	Entacmaea	quadricolor	Entacmaea quadricolor	Yes	Adult	Mucus	October	2017	UpperShallow(0-15m)	Shallow	Pet Store	Aquarium	Aquarium	Aquarium	Aquarium	Lab	Healthy	Control	28	DNeasy Power Soil DNA Isolation Kit	Pratte, Z.A., Patin, N.V., McWhirt, M.E., Caughman, A.M., Parris, D.J. and Stewart, F.J., 2018. Association with a sea anemone alters the skin microbiome of clownfish. Coral reefs, 37(4), pp.1119-1125.
SRR6945090	SAMN08878410	MiSeq	Illumina_single	515F-806R	4	Cnidaria	Anthozoa	Hexacorallia	Actiniaria	Actinioidea	Actiniidae	Entacmaea	quadricolor	Entacmaea quadricolor	Yes	Adult	Mucus	October	2017	UpperShallow(0-15m)	Shallow	Pet Store	Aquarium	Aquarium	Aquarium	Aquarium	Lab	Healthy	Control	28	DNeasy Power Soil DNA Isolation Kit	Pratte, Z.A., Patin, N.V., McWhirt, M.E., Caughman, A.M., Parris, D.J. and Stewart, F.J., 2018. Association with a sea anemone alters the skin microbiome of clownfish. Coral reefs, 37(4), pp.1119-1125.
SRR6945091	SAMN08878409	MiSeq	Illumina_single	515F-806R	4	Cnidaria	Anthozoa	Hexacorallia	Actiniaria	Actinioidea	Actiniidae	Entacmaea	quadricolor	Entacmaea quadricolor	Yes	Adult	Mucus	October	2017	UpperShallow(0-15m)	Shallow	Pet Store	Aquarium	Aquarium	Aquarium	Aquarium	Lab	Healthy	Control	28	DNeasy Power Soil DNA Isolation Kit	Pratte, Z.A., Patin, N.V., McWhirt, M.E., Caughman, A.M., Parris, D.J. and Stewart, F.J., 2018. Association with a sea anemone alters the skin microbiome of clownfish. Coral reefs, 37(4), pp.1119-1125.
SRR6945092	SAMN08878412	MiSeq	Illumina_single	515F-806R	4	Cnidaria	Anthozoa	Hexacorallia	Actiniaria	Actinioidea	Actiniidae	Entacmaea	quadricolor	Entacmaea quadricolor	Yes	Adult	Mucus	October	2017	UpperShallow(0-15m)	Shallow	Pet Store	Aquarium	Aquarium	Aquarium	Aquarium	Lab	Healthy	Control	28	DNeasy Power Soil DNA Isolation Kit	Pratte, Z.A., Patin, N.V., McWhirt, M.E., Caughman, A.M., Parris, D.J. and Stewart, F.J., 2018. Association with a sea anemone alters the skin microbiome of clownfish. Coral reefs, 37(4), pp.1119-1125.
SRR6945093	SAMN08878411	MiSeq	Illumina_single	515F-806R	4	Cnidaria	Anthozoa	Hexacorallia	Actiniaria	Actinioidea	Actiniidae	Entacmaea	quadricolor	Entacmaea quadricolor	Yes	Adult	Mucus	October	2017	UpperShallow(0-15m)	Shallow	Pet Store	Aquarium	Aquarium	Aquarium	Aquarium	Lab	Healthy	Control	28	DNeasy Power Soil DNA Isolation Kit	Pratte, Z.A., Patin, N.V., McWhirt, M.E., Caughman, A.M., Parris, D.J. and Stewart, F.J., 2018. Association with a sea anemone alters the skin microbiome of clownfish. Coral reefs, 37(4), pp.1119-1125.
SRR6945139	SAMN08878403	MiSeq	Illumina_single	515F-806R	4	Cnidaria	Anthozoa	Hexacorallia	Actiniaria	Actinioidea	Actiniidae	Entacmaea	quadricolor	Entacmaea quadricolor	Yes	Adult	Mucus	October	2017	UpperShallow(0-15m)	Shallow	Pet Store	Aquarium	Aquarium	Aquarium	Aquarium	Lab	Healthy	Control	28	DNeasy Power Soil DNA Isolation Kit	Pratte, Z.A., Patin, N.V., McWhirt, M.E., Caughman, A.M., Parris, D.J. and Stewart, F.J., 2018. Association with a sea anemone alters the skin microbiome of clownfish. Coral reefs, 37(4), pp.1119-1125.
SRR6945140	SAMN08878404	MiSeq	Illumina_single	515F-806R	4	Cnidaria	Anthozoa	Hexacorallia	Actiniaria	Actinioidea	Actiniidae	Entacmaea	quadricolor	Entacmaea quadricolor	Yes	Adult	Mucus	October	2017	UpperShallow(0-15m)	Shallow	Pet Store	Aquarium	Aquarium	Aquarium	Aquarium	Lab	Healthy	Control	28	DNeasy Power Soil DNA Isolation Kit	Pratte, Z.A., Patin, N.V., McWhirt, M.E., Caughman, A.M., Parris, D.J. and Stewart, F.J., 2018. Association with a sea anemone alters the skin microbiome of clownfish. Coral reefs, 37(4), pp.1119-1125.
SRR6945141	SAMN08878405	MiSeq	Illumina_single	515F-806R	4	Cnidaria	Anthozoa	Hexacorallia	Actiniaria	Actinioidea	Actiniidae	Entacmaea	quadricolor	Entacmaea quadricolor	Yes	Adult	Mucus	October	2017	UpperShallow(0-15m)	Shallow	Pet Store	Aquarium	Aquarium	Aquarium	Aquarium	Lab	Healthy	Control	28	DNeasy Power Soil DNA Isolation Kit	Pratte, Z.A., Patin, N.V., McWhirt, M.E., Caughman, A.M., Parris, D.J. and Stewart, F.J., 2018. Association with a sea anemone alters the skin microbiome of clownfish. Coral reefs, 37(4), pp.1119-1125.
SRR6945142	SAMN08878406	MiSeq	Illumina_single	515F-806R	4	Cnidaria	Anthozoa	Hexacorallia	Actiniaria	Actinioidea	Actiniidae	Entacmaea	quadricolor	Entacmaea quadricolor	Yes	Adult	Mucus	October	2017	UpperShallow(0-15m)	Shallow	Pet Store	Aquarium	Aquarium	Aquarium	Aquarium	Lab	Healthy	Control	28	DNeasy Power Soil DNA Isolation Kit	Pratte, Z.A., Patin, N.V., McWhirt, M.E., Caughman, A.M., Parris, D.J. and Stewart, F.J., 2018. Association with a sea anemone alters the skin microbiome of clownfish. Coral reefs, 37(4), pp.1119-1125.
SRR6945144	SAMN08878400	MiSeq	Illumina_single	515F-806R	4	Cnidaria	Anthozoa	Hexacorallia	Actiniaria	Actinioidea	Actiniidae	Entacmaea	quadricolor	Entacmaea quadricolor	Yes	Adult	Mucus	October	2017	UpperShallow(0-15m)	Shallow	Pet Store	Aquarium	Aquarium	Aquarium	Aquarium	Lab	Healthy	Control	28	DNeasy Power Soil DNA Isolation Kit	Pratte, Z.A., Patin, N.V., McWhirt, M.E., Caughman, A.M., Parris, D.J. and Stewart, F.J., 2018. Association with a sea anemone alters the skin microbiome of clownfish. Coral reefs, 37(4), pp.1119-1125.
SRR6945145	SAMN08878401	MiSeq	Illumina_single	515F-806R	4	Cnidaria	Anthozoa	Hexacorallia	Actiniaria	Actinioidea	Actiniidae	Entacmaea	quadricolor	Entacmaea quadricolor	Yes	Adult	Mucus	October	2017	UpperShallow(0-15m)	Shallow	Pet Store	Aquarium	Aquarium	Aquarium	Aquarium	Lab	Healthy	Control	28	DNeasy Power Soil DNA Isolation Kit	Pratte, Z.A., Patin, N.V., McWhirt, M.E., Caughman, A.M., Parris, D.J. and Stewart, F.J., 2018. Association with a sea anemone alters the skin microbiome of clownfish. Coral reefs, 37(4), pp.1119-1125.
SRR6945146	SAMN08878402	MiSeq	Illumina_single	515F-806R	4	Cnidaria	Anthozoa	Hexacorallia	Actiniaria	Actinioidea	Actiniidae	Entacmaea	quadricolor	Entacmaea quadricolor	Yes	Adult	Mucus	October	2017	UpperShallow(0-15m)	Shallow	Pet Store	Aquarium	Aquarium	Aquarium	Aquarium	Lab	Healthy	Control	28	DNeasy Power Soil DNA Isolation Kit	Pratte, Z.A., Patin, N.V., McWhirt, M.E., Caughman, A.M., Parris, D.J. and Stewart, F.J., 2018. Association with a sea anemone alters the skin microbiome of clownfish. Coral reefs, 37(4), pp.1119-1125.
SRR6945147	SAMN08878407	MiSeq	Illumina_single	515F-806R	4	Cnidaria	Anthozoa	Hexacorallia	Actiniaria	Actinioidea	Actiniidae	Entacmaea	quadricolor	Entacmaea quadricolor	Yes	Adult	Mucus	October	2017	UpperShallow(0-15m)	Shallow	Pet Store	Aquarium	Aquarium	Aquarium	Aquarium	Lab	Healthy	Control	28	DNeasy Power Soil DNA Isolation Kit	Pratte, Z.A., Patin, N.V., McWhirt, M.E., Caughman, A.M., Parris, D.J. and Stewart, F.J., 2018. Association with a sea anemone alters the skin microbiome of clownfish. Coral reefs, 37(4), pp.1119-1125.
SRR6945148	SAMN08878408	MiSeq	Illumina_single	515F-806R	4	Cnidaria	Anthozoa	Hexacorallia	Actiniaria	Actinioidea	Actiniidae	Entacmaea	quadricolor	Entacmaea quadricolor	Yes	Adult	Mucus	October	2017	UpperShallow(0-15m)	Shallow	Pet Store	Aquarium	Aquarium	Aquarium	Aquarium	Lab	Healthy	Control	28	DNeasy Power Soil DNA Isolation Kit	Pratte, Z.A., Patin, N.V., McWhirt, M.E., Caughman, A.M., Parris, D.J. and Stewart, F.J., 2018. Association with a sea anemone alters the skin microbiome of clownfish. Coral reefs, 37(4), pp.1119-1125.
EQ10ai	EQ10ai	MiSeq	Illumina_single	515F-806R	4	Cnidaria	Anthozoa	Hexacorallia	Actiniaria	Actinioidea	Actiniidae	Entacmaea	quadricolor	Entacmaea quadricolor	Yes	Adult	Tentacles	Unknown	Unknown	UpperShallow(0-15m)	Shallow	Huvadhoo Atoll	Laccadive Sea	Indian Ocean	73.18431389	0.1960806	Field	Healthy	Ambient	None	DNeasy Blood & Tissue Kit	Titus, B.M., Laroche, R., Rodríguez, E., Wirshing, H. and Meyer, C.P., 2020. Host identity and symbiotic association affects the taxonomic and functional diversity of the clownfish-hosting sea anemone microbiome. Biology letters, 16(2), p.20190738.
EQ10aii	EQ10aii	MiSeq	Illumina_single	515F-806R	4	Cnidaria	Anthozoa	Hexacorallia	Actiniaria	Actinioidea	Actiniidae	Entacmaea	quadricolor	Entacmaea quadricolor	Yes	Adult	Tentacles	Unknown	Unknown	UpperShallow(0-15m)	Shallow	Huvadhoo Atoll	Laccadive Sea	Indian Ocean	73.18431389	0.1960806	Field	Healthy	Ambient	None	DNeasy Blood & Tissue Kit	Titus, B.M., Laroche, R., Rodríguez, E., Wirshing, H. and Meyer, C.P., 2020. Host identity and symbiotic association affects the taxonomic and functional diversity of the clownfish-hosting sea anemone microbiome. Biology letters, 16(2), p.20190738.
EQ11di	EQ11di	MiSeq	Illumina_single	515F-806R	4	Cnidaria	Anthozoa	Hexacorallia	Actiniaria	Actinioidea	Actiniidae	Entacmaea	quadricolor	Entacmaea quadricolor	Yes	Adult	Tentacles	Unknown	Unknown	UpperShallow(0-15m)	Shallow	Huvadhoo Atoll	Laccadive Sea	Indian Ocean	73.18431389	0.1960806	Field	Healthy	Ambient	None	DNeasy Blood & Tissue Kit	Titus, B.M., Laroche, R., Rodríguez, E., Wirshing, H. and Meyer, C.P., 2020. Host identity and symbiotic association affects the taxonomic and functional diversity of the clownfish-hosting sea anemone microbiome. Biology letters, 16(2), p.20190738.
EQ11dii	EQ11dii	MiSeq	Illumina_single	515F-806R	4	Cnidaria	Anthozoa	Hexacorallia	Actiniaria	Actinioidea	Actiniidae	Entacmaea	quadricolor	Entacmaea quadricolor	Yes	Adult	Tentacles	Unknown	Unknown	UpperShallow(0-15m)	Shallow	Huvadhoo Atoll	Laccadive Sea	Indian Ocean	73.18431389	0.1960806	Field	Healthy	Ambient	None	DNeasy Blood & Tissue Kit	Titus, B.M., Laroche, R., Rodríguez, E., Wirshing, H. and Meyer, C.P., 2020. Host identity and symbiotic association affects the taxonomic and functional diversity of the clownfish-hosting sea anemone microbiome. Biology letters, 16(2), p.20190738.
EQ12ai	EQ12ai	MiSeq	Illumina_single	515F-806R	4	Cnidaria	Anthozoa	Hexacorallia	Actiniaria	Actinioidea	Actiniidae	Entacmaea	quadricolor	Entacmaea quadricolor	Yes	Adult	Tentacles	Unknown	Unknown	UpperShallow(0-15m)	Shallow	Huvadhoo Atoll	Laccadive Sea	Indian Ocean	73.18431389	0.1960806	Field	Healthy	Ambient	None	DNeasy Blood & Tissue Kit	Titus, B.M., Laroche, R., Rodríguez, E., Wirshing, H. and Meyer, C.P., 2020. Host identity and symbiotic association affects the taxonomic and functional diversity of the clownfish-hosting sea anemone microbiome. Biology letters, 16(2), p.20190738.
EQ12aii	EQ12aii	MiSeq	Illumina_single	515F-806R	4	Cnidaria	Anthozoa	Hexacorallia	Actiniaria	Actinioidea	Actiniidae	Entacmaea	quadricolor	Entacmaea quadricolor	Yes	Adult	Tentacles	Unknown	Unknown	UpperShallow(0-15m)	Shallow	Huvadhoo Atoll	Laccadive Sea	Indian Ocean	73.18431389	0.1960806	Field	Healthy	Ambient	None	DNeasy Blood & Tissue Kit	Titus, B.M., Laroche, R., Rodríguez, E., Wirshing, H. and Meyer, C.P., 2020. Host identity and symbiotic association affects the taxonomic and functional diversity of the clownfish-hosting sea anemone microbiome. Biology letters, 16(2), p.20190738.
EQ1i	EQ1i	MiSeq	Illumina_single	515F-806R	4	Cnidaria	Anthozoa	Hexacorallia	Actiniaria	Actinioidea	Actiniidae	Entacmaea	quadricolor	Entacmaea quadricolor	Yes	Adult	Tentacles	Unknown	Unknown	UpperShallow(0-15m)	Shallow	Huvadhoo Atoll	Laccadive Sea	Indian Ocean	73.18431389	0.1960806	Field	Healthy	Ambient	None	DNeasy Blood & Tissue Kit	Titus, B.M., Laroche, R., Rodríguez, E., Wirshing, H. and Meyer, C.P., 2020. Host identity and symbiotic association affects the taxonomic and functional diversity of the clownfish-hosting sea anemone microbiome. Biology letters, 16(2), p.20190738.
EQ1ii	EQ1ii	MiSeq	Illumina_single	515F-806R	4	Cnidaria	Anthozoa	Hexacorallia	Actiniaria	Actinioidea	Actiniidae	Entacmaea	quadricolor	Entacmaea quadricolor	Yes	Adult	Tentacles	Unknown	Unknown	UpperShallow(0-15m)	Shallow	Huvadhoo Atoll	Laccadive Sea	Indian Ocean	73.18431389	0.1960806	Field	Healthy	Ambient	None	DNeasy Blood & Tissue Kit	Titus, B.M., Laroche, R., Rodríguez, E., Wirshing, H. and Meyer, C.P., 2020. Host identity and symbiotic association affects the taxonomic and functional diversity of the clownfish-hosting sea anemone microbiome. Biology letters, 16(2), p.20190738.
EQ4ai	EQ4ai	MiSeq	Illumina_single	515F-806R	4	Cnidaria	Anthozoa	Hexacorallia	Actiniaria	Actinioidea	Actiniidae	Entacmaea	quadricolor	Entacmaea quadricolor	Yes	Adult	Tentacles	Unknown	Unknown	UpperShallow(0-15m)	Shallow	Huvadhoo Atoll	Laccadive Sea	Indian Ocean	73.18431389	0.1960806	Field	Healthy	Ambient	None	DNeasy Blood & Tissue Kit	Titus, B.M., Laroche, R., Rodríguez, E., Wirshing, H. and Meyer, C.P., 2020. Host identity and symbiotic association affects the taxonomic and functional diversity of the clownfish-hosting sea anemone microbiome. Biology letters, 16(2), p.20190738.
EQ4aii	EQ4aii	MiSeq	Illumina_single	515F-806R	4	Cnidaria	Anthozoa	Hexacorallia	Actiniaria	Actinioidea	Actiniidae	Entacmaea	quadricolor	Entacmaea quadricolor	Yes	Adult	Tentacles	Unknown	Unknown	UpperShallow(0-15m)	Shallow	Huvadhoo Atoll	Laccadive Sea	Indian Ocean	73.18431389	0.1960806	Field	Healthy	Ambient	None	DNeasy Blood & Tissue Kit	Titus, B.M., Laroche, R., Rodríguez, E., Wirshing, H. and Meyer, C.P., 2020. Host identity and symbiotic association affects the taxonomic and functional diversity of the clownfish-hosting sea anemone microbiome. Biology letters, 16(2), p.20190738.
EQ6ai	EQ6ai	MiSeq	Illumina_single	515F-806R	4	Cnidaria	Anthozoa	Hexacorallia	Actiniaria	Actinioidea	Actiniidae	Entacmaea	quadricolor	Entacmaea quadricolor	Yes	Adult	Tentacles	Unknown	Unknown	UpperShallow(0-15m)	Shallow	Huvadhoo Atoll	Laccadive Sea	Indian Ocean	73.18431389	0.1960806	Field	Healthy	Ambient	None	DNeasy Blood & Tissue Kit	Titus, B.M., Laroche, R., Rodríguez, E., Wirshing, H. and Meyer, C.P., 2020. Host identity and symbiotic association affects the taxonomic and functional diversity of the clownfish-hosting sea anemone microbiome. Biology letters, 16(2), p.20190738.
EQ6aii	EQ6aii	MiSeq	Illumina_single	515F-806R	4	Cnidaria	Anthozoa	Hexacorallia	Actiniaria	Actinioidea	Actiniidae	Entacmaea	quadricolor	Entacmaea quadricolor	Yes	Adult	Tentacles	Unknown	Unknown	UpperShallow(0-15m)	Shallow	Huvadhoo Atoll	Laccadive Sea	Indian Ocean	73.18431389	0.1960806	Field	Healthy	Ambient	None	DNeasy Blood & Tissue Kit	Titus, B.M., Laroche, R., Rodríguez, E., Wirshing, H. and Meyer, C.P., 2020. Host identity and symbiotic association affects the taxonomic and functional diversity of the clownfish-hosting sea anemone microbiome. Biology letters, 16(2), p.20190738.
EQ79i	EQ79i	MiSeq	Illumina_single	515F-806R	4	Cnidaria	Anthozoa	Hexacorallia	Actiniaria	Actinioidea	Actiniidae	Entacmaea	quadricolor	Entacmaea quadricolor	Yes	Adult	Tentacles	Unknown	Unknown	UpperShallow(0-15m)	Shallow	Huvadhoo Atoll	Laccadive Sea	Indian Ocean	73.18431389	0.1960806	Field	Healthy	Ambient	None	DNeasy Blood & Tissue Kit	Titus, B.M., Laroche, R., Rodríguez, E., Wirshing, H. and Meyer, C.P., 2020. Host identity and symbiotic association affects the taxonomic and functional diversity of the clownfish-hosting sea anemone microbiome. Biology letters, 16(2), p.20190738.
EQ79ii	EQ79ii	MiSeq	Illumina_single	515F-806R	4	Cnidaria	Anthozoa	Hexacorallia	Actiniaria	Actinioidea	Actiniidae	Entacmaea	quadricolor	Entacmaea quadricolor	Yes	Adult	Tentacles	Unknown	Unknown	UpperShallow(0-15m)	Shallow	Huvadhoo Atoll	Laccadive Sea	Indian Ocean	73.18431389	0.1960806	Field	Healthy	Ambient	None	DNeasy Blood & Tissue Kit	Titus, B.M., Laroche, R., Rodríguez, E., Wirshing, H. and Meyer, C.P., 2020. Host identity and symbiotic association affects the taxonomic and functional diversity of the clownfish-hosting sea anemone microbiome. Biology letters, 16(2), p.20190738.
EQ8i	EQ8i	MiSeq	Illumina_single	515F-806R	4	Cnidaria	Anthozoa	Hexacorallia	Actiniaria	Actinioidea	Actiniidae	Entacmaea	quadricolor	Entacmaea quadricolor	Yes	Adult	Tentacles	Unknown	Unknown	UpperShallow(0-15m)	Shallow	Huvadhoo Atoll	Laccadive Sea	Indian Ocean	73.18431389	0.1960806	Field	Healthy	Ambient	None	DNeasy Blood & Tissue Kit	Titus, B.M., Laroche, R., Rodríguez, E., Wirshing, H. and Meyer, C.P., 2020. Host identity and symbiotic association affects the taxonomic and functional diversity of the clownfish-hosting sea anemone microbiome. Biology letters, 16(2), p.20190738.
EQ8ii	EQ8ii	MiSeq	Illumina_single	515F-806R	4	Cnidaria	Anthozoa	Hexacorallia	Actiniaria	Actinioidea	Actiniidae	Entacmaea	quadricolor	Entacmaea quadricolor	Yes	Adult	Tentacles	Unknown	Unknown	UpperShallow(0-15m)	Shallow	Huvadhoo Atoll	Laccadive Sea	Indian Ocean	73.18431389	0.1960806	Field	Healthy	Ambient	None	DNeasy Blood & Tissue Kit	Titus, B.M., Laroche, R., Rodríguez, E., Wirshing, H. and Meyer, C.P., 2020. Host identity and symbiotic association affects the taxonomic and functional diversity of the clownfish-hosting sea anemone microbiome. Biology letters, 16(2), p.20190738.
HA10i	HA10i	MiSeq	Illumina_single	515F-806R	4	Cnidaria	Anthozoa	Hexacorallia	Actiniaria	Actinioidea	Stichodactylidae	Heteractis	aurora	Heteractis auroroa	Yes	Adult	Tentacles	Unknown	Unknown	LowerShallow(16-30m)	Shallow	Huvadhoo Atoll	Laccadive Sea	Indian Ocean	73.18431389	0.1960806	Field	Healthy	Ambient	None	DNeasy Blood & Tissue Kit	Titus, B.M., Laroche, R., Rodríguez, E., Wirshing, H. and Meyer, C.P., 2020. Host identity and symbiotic association affects the taxonomic and functional diversity of the clownfish-hosting sea anemone microbiome. Biology letters, 16(2), p.20190738.
HA10ii	HA10ii	MiSeq	Illumina_single	515F-806R	4	Cnidaria	Anthozoa	Hexacorallia	Actiniaria	Actinioidea	Stichodactylidae	Heteractis	aurora	Heteractis auroroa	Yes	Adult	Tentacles	Unknown	Unknown	LowerShallow(16-30m)	Shallow	Huvadhoo Atoll	Laccadive Sea	Indian Ocean	73.18431389	0.1960806	Field	Healthy	Ambient	None	DNeasy Blood & Tissue Kit	Titus, B.M., Laroche, R., Rodríguez, E., Wirshing, H. and Meyer, C.P., 2020. Host identity and symbiotic association affects the taxonomic and functional diversity of the clownfish-hosting sea anemone microbiome. Biology letters, 16(2), p.20190738.
HA11i	HA11i	MiSeq	Illumina_single	515F-806R	4	Cnidaria	Anthozoa	Hexacorallia	Actiniaria	Actinioidea	Stichodactylidae	Heteractis	aurora	Heteractis auroroa	Yes	Adult	Tentacles	Unknown	Unknown	UpperShallow(0-15m)	Shallow	Huvadhoo Atoll	Laccadive Sea	Indian Ocean	73.18431389	0.1960806	Field	Healthy	Ambient	None	DNeasy Blood & Tissue Kit	Titus, B.M., Laroche, R., Rodríguez, E., Wirshing, H. and Meyer, C.P., 2020. Host identity and symbiotic association affects the taxonomic and functional diversity of the clownfish-hosting sea anemone microbiome. Biology letters, 16(2), p.20190738.
HA11ii	HA11ii	MiSeq	Illumina_single	515F-806R	4	Cnidaria	Anthozoa	Hexacorallia	Actiniaria	Actinioidea	Stichodactylidae	Heteractis	aurora	Heteractis auroroa	Yes	Adult	Tentacles	Unknown	Unknown	UpperShallow(0-15m)	Shallow	Huvadhoo Atoll	Laccadive Sea	Indian Ocean	73.18431389	0.1960806	Field	Healthy	Ambient	None	DNeasy Blood & Tissue Kit	Titus, B.M., Laroche, R., Rodríguez, E., Wirshing, H. and Meyer, C.P., 2020. Host identity and symbiotic association affects the taxonomic and functional diversity of the clownfish-hosting sea anemone microbiome. Biology letters, 16(2), p.20190738.
HA5i	HA5i	MiSeq	Illumina_single	515F-806R	4	Cnidaria	Anthozoa	Hexacorallia	Actiniaria	Actinioidea	Stichodactylidae	Heteractis	aurora	Heteractis auroroa	Yes	Adult	Tentacles	Unknown	Unknown	UpperShallow(0-15m)	Shallow	Huvadhoo Atoll	Laccadive Sea	Indian Ocean	73.18431389	0.1960806	Field	Healthy	Ambient	None	DNeasy Blood & Tissue Kit	Titus, B.M., Laroche, R., Rodríguez, E., Wirshing, H. and Meyer, C.P., 2020. Host identity and symbiotic association affects the taxonomic and functional diversity of the clownfish-hosting sea anemone microbiome. Biology letters, 16(2), p.20190738.
HA5ii	HA5ii	MiSeq	Illumina_single	515F-806R	4	Cnidaria	Anthozoa	Hexacorallia	Actiniaria	Actinioidea	Stichodactylidae	Heteractis	aurora	Heteractis auroroa	Yes	Adult	Tentacles	Unknown	Unknown	UpperShallow(0-15m)	Shallow	Huvadhoo Atoll	Laccadive Sea	Indian Ocean	73.18431389	0.1960806	Field	Healthy	Ambient	None	DNeasy Blood & Tissue Kit	Titus, B.M., Laroche, R., Rodríguez, E., Wirshing, H. and Meyer, C.P., 2020. Host identity and symbiotic association affects the taxonomic and functional diversity of the clownfish-hosting sea anemone microbiome. Biology letters, 16(2), p.20190738.
HA7i	HA7i	MiSeq	Illumina_single	515F-806R	4	Cnidaria	Anthozoa	Hexacorallia	Actiniaria	Actinioidea	Stichodactylidae	Heteractis	aurora	Heteractis auroroa	Yes	Adult	Tentacles	Unknown	Unknown	UpperShallow(0-15m)	Shallow	Huvadhoo Atoll	Laccadive Sea	Indian Ocean	73.18431389	0.1960806	Field	Healthy	Ambient	None	DNeasy Blood & Tissue Kit	Titus, B.M., Laroche, R., Rodríguez, E., Wirshing, H. and Meyer, C.P., 2020. Host identity and symbiotic association affects the taxonomic and functional diversity of the clownfish-hosting sea anemone microbiome. Biology letters, 16(2), p.20190738.
HA7ii	HA7ii	MiSeq	Illumina_single	515F-806R	4	Cnidaria	Anthozoa	Hexacorallia	Actiniaria	Actinioidea	Stichodactylidae	Heteractis	aurora	Heteractis auroroa	Yes	Adult	Tentacles	Unknown	Unknown	UpperShallow(0-15m)	Shallow	Huvadhoo Atoll	Laccadive Sea	Indian Ocean	73.18431389	0.1960806	Field	Healthy	Ambient	None	DNeasy Blood & Tissue Kit	Titus, B.M., Laroche, R., Rodríguez, E., Wirshing, H. and Meyer, C.P., 2020. Host identity and symbiotic association affects the taxonomic and functional diversity of the clownfish-hosting sea anemone microbiome. Biology letters, 16(2), p.20190738.
HA8i	HA8i	MiSeq	Illumina_single	515F-806R	4	Cnidaria	Anthozoa	Hexacorallia	Actiniaria	Actinioidea	Stichodactylidae	Heteractis	aurora	Heteractis auroroa	Yes	Adult	Tentacles	Unknown	Unknown	UpperShallow(0-15m)	Shallow	Huvadhoo Atoll	Laccadive Sea	Indian Ocean	73.18431389	0.1960806	Field	Healthy	Ambient	None	DNeasy Blood & Tissue Kit	Titus, B.M., Laroche, R., Rodríguez, E., Wirshing, H. and Meyer, C.P., 2020. Host identity and symbiotic association affects the taxonomic and functional diversity of the clownfish-hosting sea anemone microbiome. Biology letters, 16(2), p.20190738.
HA8ii	HA8ii	MiSeq	Illumina_single	515F-806R	4	Cnidaria	Anthozoa	Hexacorallia	Actiniaria	Actinioidea	Stichodactylidae	Heteractis	aurora	Heteractis auroroa	Yes	Adult	Tentacles	Unknown	Unknown	UpperShallow(0-15m)	Shallow	Huvadhoo Atoll	Laccadive Sea	Indian Ocean	73.18431389	0.1960806	Field	Healthy	Ambient	None	DNeasy Blood & Tissue Kit	Titus, B.M., Laroche, R., Rodríguez, E., Wirshing, H. and Meyer, C.P., 2020. Host identity and symbiotic association affects the taxonomic and functional diversity of the clownfish-hosting sea anemone microbiome. Biology letters, 16(2), p.20190738.
HA9i	HA9i	MiSeq	Illumina_single	515F-806R	4	Cnidaria	Anthozoa	Hexacorallia	Actiniaria	Actinioidea	Stichodactylidae	Heteractis	aurora	Heteractis auroroa	Yes	Adult	Tentacles	Unknown	Unknown	LowerShallow(16-30m)	Shallow	Huvadhoo Atoll	Laccadive Sea	Indian Ocean	73.18431389	0.1960806	Field	Healthy	Ambient	None	DNeasy Blood & Tissue Kit	Titus, B.M., Laroche, R., Rodríguez, E., Wirshing, H. and Meyer, C.P., 2020. Host identity and symbiotic association affects the taxonomic and functional diversity of the clownfish-hosting sea anemone microbiome. Biology letters, 16(2), p.20190738.
HA9ii	HA9ii	MiSeq	Illumina_single	515F-806R	4	Cnidaria	Anthozoa	Hexacorallia	Actiniaria	Actinioidea	Stichodactylidae	Heteractis	aurora	Heteractis auroroa	Yes	Adult	Tentacles	Unknown	Unknown	LowerShallow(16-30m)	Shallow	Huvadhoo Atoll	Laccadive Sea	Indian Ocean	73.18431389	0.1960806	Field	Healthy	Ambient	None	DNeasy Blood & Tissue Kit	Titus, B.M., Laroche, R., Rodríguez, E., Wirshing, H. and Meyer, C.P., 2020. Host identity and symbiotic association affects the taxonomic and functional diversity of the clownfish-hosting sea anemone microbiome. Biology letters, 16(2), p.20190738.
SRR8898810	SAMN11399557	MiSeq	Illumina_merged	?V3-4	3	Cnidaria	Anthozoa	Hexacorallia	Actiniaria	Actinioidea	Stichodactylidae	Heteractis	magnifica	Heteractis magnifica	Yes	Adult	Mucus	July	2017	Unknown	Unknown	Pet Store	Aquarium	Aquarium	Aquarium	Aquarium	Lab	Healthy	Contact(DirectAmphiprion)	<1	DNeasy Blood & Tissue Kit	Audet-Gilbert, É., Sylvain, F.É., Bouslama, S. and Derome, N., 2021. Microbiomes of clownfish and their symbiotic host anemone converge before their first physical contact.
SRR8898811	SAMN11399536	MiSeq	Illumina_merged	?V3-4	3	Cnidaria	Anthozoa	Hexacorallia	Actiniaria	Actinioidea	Stichodactylidae	Heteractis	magnifica	Heteractis magnifica	Yes	Adult	Mucus	June	2017	Unknown	Unknown	Pet Store	Aquarium	Aquarium	Aquarium	Aquarium	Lab	Healthy	Contact(IndirectAmphiprion)	0	DNeasy Blood & Tissue Kit	Audet-Gilbert, É., Sylvain, F.É., Bouslama, S. and Derome, N., 2021. Microbiomes of clownfish and their symbiotic host anemone converge before their first physical contact.
SRR8898812	SAMN11399535	MiSeq	Illumina_merged	?V3-4	3	Cnidaria	Anthozoa	Hexacorallia	Actiniaria	Actinioidea	Stichodactylidae	Heteractis	magnifica	Heteractis magnifica	Yes	Adult	Mucus	June	2017	Unknown	Unknown	Pet Store	Aquarium	Aquarium	Aquarium	Aquarium	Lab	Healthy	Contact(IndirectAmphiprion)	0	DNeasy Blood & Tissue Kit	Audet-Gilbert, É., Sylvain, F.É., Bouslama, S. and Derome, N., 2021. Microbiomes of clownfish and their symbiotic host anemone converge before their first physical contact.
SRR8898813	SAMN11399534	MiSeq	Illumina_merged	?V3-4	3	Cnidaria	Anthozoa	Hexacorallia	Actiniaria	Actinioidea	Stichodactylidae	Heteractis	magnifica	Heteractis magnifica	Yes	Adult	Mucus	June	2017	Unknown	Unknown	Pet Store	Aquarium	Aquarium	Aquarium	Aquarium	Lab	Healthy	Contact(IndirectAmphiprion)	0	DNeasy Blood & Tissue Kit	Audet-Gilbert, É., Sylvain, F.É., Bouslama, S. and Derome, N., 2021. Microbiomes of clownfish and their symbiotic host anemone converge before their first physical contact.
SRR8898814	SAMN11399533	MiSeq	Illumina_merged	?V3-4	3	Cnidaria	Anthozoa	Hexacorallia	Actiniaria	Actinioidea	Stichodactylidae	Heteractis	magnifica	Heteractis magnifica	Yes	Adult	Mucus	June	2017	Unknown	Unknown	Pet Store	Aquarium	Aquarium	Aquarium	Aquarium	Lab	Healthy	Contact(IndirectAmphiprion)	0	DNeasy Blood & Tissue Kit	Audet-Gilbert, É., Sylvain, F.É., Bouslama, S. and Derome, N., 2021. Microbiomes of clownfish and their symbiotic host anemone converge before their first physical contact.
SRR8898819	SAMN11399538	MiSeq	Illumina_merged	?V3-4	3	Cnidaria	Anthozoa	Hexacorallia	Actiniaria	Actinioidea	Stichodactylidae	Heteractis	magnifica	Heteractis magnifica	Yes	Adult	Mucus	June	2017	Unknown	Unknown	Pet Store	Aquarium	Aquarium	Aquarium	Aquarium	Lab	Healthy	Contact(IndirectAmphiprion)	0	DNeasy Blood & Tissue Kit	Audet-Gilbert, É., Sylvain, F.É., Bouslama, S. and Derome, N., 2021. Microbiomes of clownfish and their symbiotic host anemone converge before their first physical contact.
SRR8898820	SAMN11399537	MiSeq	Illumina_merged	?V3-4	3	Cnidaria	Anthozoa	Hexacorallia	Actiniaria	Actinioidea	Stichodactylidae	Heteractis	magnifica	Heteractis magnifica	Yes	Adult	Mucus	June	2017	Unknown	Unknown	Pet Store	Aquarium	Aquarium	Aquarium	Aquarium	Lab	Healthy	Contact(IndirectAmphiprion)	0	DNeasy Blood & Tissue Kit	Audet-Gilbert, É., Sylvain, F.É., Bouslama, S. and Derome, N., 2021. Microbiomes of clownfish and their symbiotic host anemone converge before their first physical contact.
SRR8898821	SAMN11399658	MiSeq	Illumina_merged	?V3-4	3	Cnidaria	Anthozoa	Hexacorallia	Actiniaria	Actinioidea	Stichodactylidae	Heteractis	magnifica	Heteractis magnifica	Yes	Adult	Mucus	July	2017	Unknown	Unknown	Pet Store	Aquarium	Aquarium	Aquarium	Aquarium	Lab	Healthy	Contact(DirectAmphiprion)	21	DNeasy Blood & Tissue Kit	Audet-Gilbert, É., Sylvain, F.É., Bouslama, S. and Derome, N., 2021. Microbiomes of clownfish and their symbiotic host anemone converge before their first physical contact.
SRR8898822	SAMN11399657	MiSeq	Illumina_merged	?V3-4	3	Cnidaria	Anthozoa	Hexacorallia	Actiniaria	Actinioidea	Stichodactylidae	Heteractis	magnifica	Heteractis magnifica	Yes	Adult	Mucus	July	2017	Unknown	Unknown	Pet Store	Aquarium	Aquarium	Aquarium	Aquarium	Lab	Healthy	Contact(DirectAmphiprion)	21	DNeasy Blood & Tissue Kit	Audet-Gilbert, É., Sylvain, F.É., Bouslama, S. and Derome, N., 2021. Microbiomes of clownfish and their symbiotic host anemone converge before their first physical contact.
SRR8898823	SAMN11399650	MiSeq	Illumina_merged	?V3-4	3	Cnidaria	Anthozoa	Hexacorallia	Actiniaria	Actinioidea	Stichodactylidae	Heteractis	magnifica	Heteractis magnifica	Yes	Adult	Mucus	July	2017	Unknown	Unknown	Pet Store	Aquarium	Aquarium	Aquarium	Aquarium	Lab	Healthy	Control	21	DNeasy Blood & Tissue Kit	Audet-Gilbert, É., Sylvain, F.É., Bouslama, S. and Derome, N., 2021. Microbiomes of clownfish and their symbiotic host anemone converge before their first physical contact.
SRR8898824	SAMN11399649	MiSeq	Illumina_merged	?V3-4	3	Cnidaria	Anthozoa	Hexacorallia	Actiniaria	Actinioidea	Stichodactylidae	Heteractis	magnifica	Heteractis magnifica	Yes	Adult	Mucus	July	2017	Unknown	Unknown	Pet Store	Aquarium	Aquarium	Aquarium	Aquarium	Lab	Healthy	Control	21	DNeasy Blood & Tissue Kit	Audet-Gilbert, É., Sylvain, F.É., Bouslama, S. and Derome, N., 2021. Microbiomes of clownfish and their symbiotic host anemone converge before their first physical contact.
SRR8898829	SAMN11399656	MiSeq	Illumina_merged	?V3-4	3	Cnidaria	Anthozoa	Hexacorallia	Actiniaria	Actinioidea	Stichodactylidae	Heteractis	magnifica	Heteractis magnifica	Yes	Adult	Mucus	July	2017	Unknown	Unknown	Pet Store	Aquarium	Aquarium	Aquarium	Aquarium	Lab	Healthy	Contact(DirectAmphiprion)	21	DNeasy Blood & Tissue Kit	Audet-Gilbert, É., Sylvain, F.É., Bouslama, S. and Derome, N., 2021. Microbiomes of clownfish and their symbiotic host anemone converge before their first physical contact.
SRR8898834	SAMN11399559	MiSeq	Illumina_merged	?V3-4	3	Cnidaria	Anthozoa	Hexacorallia	Actiniaria	Actinioidea	Stichodactylidae	Heteractis	magnifica	Heteractis magnifica	Yes	Adult	Mucus	July	2017	Unknown	Unknown	Pet Store	Aquarium	Aquarium	Aquarium	Aquarium	Lab	Healthy	Contact(DirectAmphiprion)	<1	DNeasy Blood & Tissue Kit	Audet-Gilbert, É., Sylvain, F.É., Bouslama, S. and Derome, N., 2021. Microbiomes of clownfish and their symbiotic host anemone converge before their first physical contact.
SRR8898835	SAMN11399560	MiSeq	Illumina_merged	?V3-4	3	Cnidaria	Anthozoa	Hexacorallia	Actiniaria	Actinioidea	Stichodactylidae	Heteractis	magnifica	Heteractis magnifica	Yes	Adult	Mucus	July	2017	Unknown	Unknown	Pet Store	Aquarium	Aquarium	Aquarium	Aquarium	Lab	Healthy	Contact(DirectAmphiprion)	<1	DNeasy Blood & Tissue Kit	Audet-Gilbert, É., Sylvain, F.É., Bouslama, S. and Derome, N., 2021. Microbiomes of clownfish and their symbiotic host anemone converge before their first physical contact.
SRR8898840	SAMN11399567	MiSeq	Illumina_merged	?V3-4	3	Cnidaria	Anthozoa	Hexacorallia	Actiniaria	Actinioidea	Stichodactylidae	Heteractis	magnifica	Heteractis magnifica	Yes	Adult	Mucus	July	2017	Unknown	Unknown	Pet Store	Aquarium	Aquarium	Aquarium	Aquarium	Lab	Healthy	Contact(IndirectAmphiprion)	<1	DNeasy Blood & Tissue Kit	Audet-Gilbert, É., Sylvain, F.É., Bouslama, S. and Derome, N., 2021. Microbiomes of clownfish and their symbiotic host anemone converge before their first physical contact.
SRR8898841	SAMN11399568	MiSeq	Illumina_merged	?V3-4	3	Cnidaria	Anthozoa	Hexacorallia	Actiniaria	Actinioidea	Stichodactylidae	Heteractis	magnifica	Heteractis magnifica	Yes	Adult	Mucus	July	2017	Unknown	Unknown	Pet Store	Aquarium	Aquarium	Aquarium	Aquarium	Lab	Healthy	Contact(IndirectAmphiprion)	<1	DNeasy Blood & Tissue Kit	Audet-Gilbert, É., Sylvain, F.É., Bouslama, S. and Derome, N., 2021. Microbiomes of clownfish and their symbiotic host anemone converge before their first physical contact.
SRR8898846	SAMN11399512	MiSeq	Illumina_merged	?V3-4	3	Cnidaria	Anthozoa	Hexacorallia	Actiniaria	Actinioidea	Stichodactylidae	Heteractis	magnifica	Heteractis magnifica	Yes	Adult	Mucus	June	2017	Unknown	Unknown	Pet Store	Aquarium	Aquarium	Aquarium	Aquarium	Lab	Healthy	Control	0	DNeasy Blood & Tissue Kit	Audet-Gilbert, É., Sylvain, F.É., Bouslama, S. and Derome, N., 2021. Microbiomes of clownfish and their symbiotic host anemone converge before their first physical contact.
SRR8898849	SAMN11399705	MiSeq	Illumina_merged	?V3-4	3	Cnidaria	Anthozoa	Hexacorallia	Actiniaria	Actinioidea	Stichodactylidae	Heteractis	magnifica	Heteractis magnifica	Yes	Adult	Mucus	August	2017	Unknown	Unknown	Pet Store	Aquarium	Aquarium	Aquarium	Aquarium	Lab	Healthy	Contact(IndirectAmphiprion)	28	DNeasy Blood & Tissue Kit	Audet-Gilbert, É., Sylvain, F.É., Bouslama, S. and Derome, N., 2021. Microbiomes of clownfish and their symbiotic host anemone converge before their first physical contact.
SRR8898850	SAMN11399706	MiSeq	Illumina_merged	?V3-4	3	Cnidaria	Anthozoa	Hexacorallia	Actiniaria	Actinioidea	Stichodactylidae	Heteractis	magnifica	Heteractis magnifica	Yes	Adult	Mucus	August	2017	Unknown	Unknown	Pet Store	Aquarium	Aquarium	Aquarium	Aquarium	Lab	Healthy	Contact(IndirectAmphiprion)	28	DNeasy Blood & Tissue Kit	Audet-Gilbert, É., Sylvain, F.É., Bouslama, S. and Derome, N., 2021. Microbiomes of clownfish and their symbiotic host anemone converge before their first physical contact.
SRR8898851	SAMN11399703	MiSeq	Illumina_merged	?V3-4	3	Cnidaria	Anthozoa	Hexacorallia	Actiniaria	Actinioidea	Stichodactylidae	Heteractis	magnifica	Heteractis magnifica	Yes	Adult	Mucus	August	2017	Unknown	Unknown	Pet Store	Aquarium	Aquarium	Aquarium	Aquarium	Lab	Healthy	Contact(IndirectAmphiprion)	28	DNeasy Blood & Tissue Kit	Audet-Gilbert, É., Sylvain, F.É., Bouslama, S. and Derome, N., 2021. Microbiomes of clownfish and their symbiotic host anemone converge before their first physical contact.
SRR8898852	SAMN11399704	MiSeq	Illumina_merged	?V3-4	3	Cnidaria	Anthozoa	Hexacorallia	Actiniaria	Actinioidea	Stichodactylidae	Heteractis	magnifica	Heteractis magnifica	Yes	Adult	Mucus	August	2017	Unknown	Unknown	Pet Store	Aquarium	Aquarium	Aquarium	Aquarium	Lab	Healthy	Contact(IndirectAmphiprion)	28	DNeasy Blood & Tissue Kit	Audet-Gilbert, É., Sylvain, F.É., Bouslama, S. and Derome, N., 2021. Microbiomes of clownfish and their symbiotic host anemone converge before their first physical contact.
SRR8898853	SAMN11399701	MiSeq	Illumina_merged	?V3-4	3	Cnidaria	Anthozoa	Hexacorallia	Actiniaria	Actinioidea	Stichodactylidae	Heteractis	magnifica	Heteractis magnifica	Yes	Adult	Mucus	August	2017	Unknown	Unknown	Pet Store	Aquarium	Aquarium	Aquarium	Aquarium	Lab	Healthy	Contact(IndirectAmphiprion)	28	DNeasy Blood & Tissue Kit	Audet-Gilbert, É., Sylvain, F.É., Bouslama, S. and Derome, N., 2021. Microbiomes of clownfish and their symbiotic host anemone converge before their first physical contact.
SRR8898854	SAMN11399702	MiSeq	Illumina_merged	?V3-4	3	Cnidaria	Anthozoa	Hexacorallia	Actiniaria	Actinioidea	Stichodactylidae	Heteractis	magnifica	Heteractis magnifica	Yes	Adult	Mucus	August	2017	Unknown	Unknown	Pet Store	Aquarium	Aquarium	Aquarium	Aquarium	Lab	Healthy	Contact(IndirectAmphiprion)	28	DNeasy Blood & Tissue Kit	Audet-Gilbert, É., Sylvain, F.É., Bouslama, S. and Derome, N., 2021. Microbiomes of clownfish and their symbiotic host anemone converge before their first physical contact.
SRR8898857	SAMN11399605	MiSeq	Illumina_merged	?V3-4	3	Cnidaria	Anthozoa	Hexacorallia	Actiniaria	Actinioidea	Stichodactylidae	Heteractis	magnifica	Heteractis magnifica	Yes	Adult	Mucus	July	2017	Unknown	Unknown	Pet Store	Aquarium	Aquarium	Aquarium	Aquarium	Lab	Healthy	Contact(IndirectAmphiprion)	7	DNeasy Blood & Tissue Kit	Audet-Gilbert, É., Sylvain, F.É., Bouslama, S. and Derome, N., 2021. Microbiomes of clownfish and their symbiotic host anemone converge before their first physical contact.
SRR8898858	SAMN11399606	MiSeq	Illumina_merged	?V3-4	3	Cnidaria	Anthozoa	Hexacorallia	Actiniaria	Actinioidea	Stichodactylidae	Heteractis	magnifica	Heteractis magnifica	Yes	Adult	Mucus	July	2017	Unknown	Unknown	Pet Store	Aquarium	Aquarium	Aquarium	Aquarium	Lab	Healthy	Contact(IndirectAmphiprion)	7	DNeasy Blood & Tissue Kit	Audet-Gilbert, É., Sylvain, F.É., Bouslama, S. and Derome, N., 2021. Microbiomes of clownfish and their symbiotic host anemone converge before their first physical contact.
SRR8898859	SAMN11399603	MiSeq	Illumina_merged	?V3-4	3	Cnidaria	Anthozoa	Hexacorallia	Actiniaria	Actinioidea	Stichodactylidae	Heteractis	magnifica	Heteractis magnifica	Yes	Adult	Mucus	July	2017	Unknown	Unknown	Pet Store	Aquarium	Aquarium	Aquarium	Aquarium	Lab	Healthy	Contact(IndirectAmphiprion)	7	DNeasy Blood & Tissue Kit	Audet-Gilbert, É., Sylvain, F.É., Bouslama, S. and Derome, N., 2021. Microbiomes of clownfish and their symbiotic host anemone converge before their first physical contact.
SRR8898860	SAMN11399604	MiSeq	Illumina_merged	?V3-4	3	Cnidaria	Anthozoa	Hexacorallia	Actiniaria	Actinioidea	Stichodactylidae	Heteractis	magnifica	Heteractis magnifica	Yes	Adult	Mucus	July	2017	Unknown	Unknown	Pet Store	Aquarium	Aquarium	Aquarium	Aquarium	Lab	Healthy	Contact(IndirectAmphiprion)	7	DNeasy Blood & Tissue Kit	Audet-Gilbert, É., Sylvain, F.É., Bouslama, S. and Derome, N., 2021. Microbiomes of clownfish and their symbiotic host anemone converge before their first physical contact.
SRR8898861	SAMN11399601	MiSeq	Illumina_merged	?V3-4	3	Cnidaria	Anthozoa	Hexacorallia	Actiniaria	Actinioidea	Stichodactylidae	Heteractis	magnifica	Heteractis magnifica	Yes	Adult	Mucus	July	2017	Unknown	Unknown	Pet Store	Aquarium	Aquarium	Aquarium	Aquarium	Lab	Healthy	Contact(IndirectAmphiprion)	7	DNeasy Blood & Tissue Kit	Audet-Gilbert, É., Sylvain, F.É., Bouslama, S. and Derome, N., 2021. Microbiomes of clownfish and their symbiotic host anemone converge before their first physical contact.
SRR8898862	SAMN11399602	MiSeq	Illumina_merged	?V3-4	3	Cnidaria	Anthozoa	Hexacorallia	Actiniaria	Actinioidea	Stichodactylidae	Heteractis	magnifica	Heteractis magnifica	Yes	Adult	Mucus	July	2017	Unknown	Unknown	Pet Store	Aquarium	Aquarium	Aquarium	Aquarium	Lab	Healthy	Contact(IndirectAmphiprion)	7	DNeasy Blood & Tissue Kit	Audet-Gilbert, É., Sylvain, F.É., Bouslama, S. and Derome, N., 2021. Microbiomes of clownfish and their symbiotic host anemone converge before their first physical contact.
SRR8898867	SAMN11399625	MiSeq	Illumina_merged	?V3-4	3	Cnidaria	Anthozoa	Hexacorallia	Actiniaria	Actinioidea	Stichodactylidae	Heteractis	magnifica	Heteractis magnifica	Yes	Adult	Mucus	July	2017	Unknown	Unknown	Pet Store	Aquarium	Aquarium	Aquarium	Aquarium	Lab	Healthy	Contact(DirectAmphiprion)	14	DNeasy Blood & Tissue Kit	Audet-Gilbert, É., Sylvain, F.É., Bouslama, S. and Derome, N., 2021. Microbiomes of clownfish and their symbiotic host anemone converge before their first physical contact.
SRR8898868	SAMN11399626	MiSeq	Illumina_merged	?V3-4	3	Cnidaria	Anthozoa	Hexacorallia	Actiniaria	Actinioidea	Stichodactylidae	Heteractis	magnifica	Heteractis magnifica	Yes	Adult	Mucus	July	2017	Unknown	Unknown	Pet Store	Aquarium	Aquarium	Aquarium	Aquarium	Lab	Healthy	Contact(DirectAmphiprion)	14	DNeasy Blood & Tissue Kit	Audet-Gilbert, É., Sylvain, F.É., Bouslama, S. and Derome, N., 2021. Microbiomes of clownfish and their symbiotic host anemone converge before their first physical contact.
SRR8898869	SAMN11399623	MiSeq	Illumina_merged	?V3-4	3	Cnidaria	Anthozoa	Hexacorallia	Actiniaria	Actinioidea	Stichodactylidae	Heteractis	magnifica	Heteractis magnifica	Yes	Adult	Mucus	July	2017	Unknown	Unknown	Pet Store	Aquarium	Aquarium	Aquarium	Aquarium	Lab	Healthy	Contact(DirectAmphiprion)	14	DNeasy Blood & Tissue Kit	Audet-Gilbert, É., Sylvain, F.É., Bouslama, S. and Derome, N., 2021. Microbiomes of clownfish and their symbiotic host anemone converge before their first physical contact.
SRR8898870	SAMN11399624	MiSeq	Illumina_merged	?V3-4	3	Cnidaria	Anthozoa	Hexacorallia	Actiniaria	Actinioidea	Stichodactylidae	Heteractis	magnifica	Heteractis magnifica	Yes	Adult	Mucus	July	2017	Unknown	Unknown	Pet Store	Aquarium	Aquarium	Aquarium	Aquarium	Lab	Healthy	Contact(DirectAmphiprion)	14	DNeasy Blood & Tissue Kit	Audet-Gilbert, É., Sylvain, F.É., Bouslama, S. and Derome, N., 2021. Microbiomes of clownfish and their symbiotic host anemone converge before their first physical contact.
SRR8898875	SAMN11399627	MiSeq	Illumina_merged	?V3-4	3	Cnidaria	Anthozoa	Hexacorallia	Actiniaria	Actinioidea	Stichodactylidae	Heteractis	magnifica	Heteractis magnifica	Yes	Adult	Mucus	July	2017	Unknown	Unknown	Pet Store	Aquarium	Aquarium	Aquarium	Aquarium	Lab	Healthy	Contact(DirectAmphiprion)	14	DNeasy Blood & Tissue Kit	Audet-Gilbert, É., Sylvain, F.É., Bouslama, S. and Derome, N., 2021. Microbiomes of clownfish and their symbiotic host anemone converge before their first physical contact.
SRR8898876	SAMN11399628	MiSeq	Illumina_merged	?V3-4	3	Cnidaria	Anthozoa	Hexacorallia	Actiniaria	Actinioidea	Stichodactylidae	Heteractis	magnifica	Heteractis magnifica	Yes	Adult	Mucus	July	2017	Unknown	Unknown	Pet Store	Aquarium	Aquarium	Aquarium	Aquarium	Lab	Healthy	Contact(DirectAmphiprion)	14	DNeasy Blood & Tissue Kit	Audet-Gilbert, É., Sylvain, F.É., Bouslama, S. and Derome, N., 2021. Microbiomes of clownfish and their symbiotic host anemone converge before their first physical contact.
SRR8898879	SAMN11399694	MiSeq	Illumina_merged	?V3-4	3	Cnidaria	Anthozoa	Hexacorallia	Actiniaria	Actinioidea	Stichodactylidae	Heteractis	magnifica	Heteractis magnifica	Yes	Adult	Mucus	August	2017	Unknown	Unknown	Pet Store	Aquarium	Aquarium	Aquarium	Aquarium	Lab	Healthy	Contact(DirectAmphiprion)	28	DNeasy Blood & Tissue Kit	Audet-Gilbert, É., Sylvain, F.É., Bouslama, S. and Derome, N., 2021. Microbiomes of clownfish and their symbiotic host anemone converge before their first physical contact.
SRR8898880	SAMN11399693	MiSeq	Illumina_merged	?V3-4	3	Cnidaria	Anthozoa	Hexacorallia	Actiniaria	Actinioidea	Stichodactylidae	Heteractis	magnifica	Heteractis magnifica	Yes	Adult	Mucus	August	2017	Unknown	Unknown	Pet Store	Aquarium	Aquarium	Aquarium	Aquarium	Lab	Healthy	Contact(DirectAmphiprion)	28	DNeasy Blood & Tissue Kit	Audet-Gilbert, É., Sylvain, F.É., Bouslama, S. and Derome, N., 2021. Microbiomes of clownfish and their symbiotic host anemone converge before their first physical contact.
SRR8898883	SAMN11399690	MiSeq	Illumina_merged	?V3-4	3	Cnidaria	Anthozoa	Hexacorallia	Actiniaria	Actinioidea	Stichodactylidae	Heteractis	magnifica	Heteractis magnifica	Yes	Adult	Mucus	August	2017	Unknown	Unknown	Pet Store	Aquarium	Aquarium	Aquarium	Aquarium	Lab	Healthy	Contact(DirectAmphiprion)	28	DNeasy Blood & Tissue Kit	Audet-Gilbert, É., Sylvain, F.É., Bouslama, S. and Derome, N., 2021. Microbiomes of clownfish and their symbiotic host anemone converge before their first physical contact.
SRR8898884	SAMN11399689	MiSeq	Illumina_merged	?V3-4	3	Cnidaria	Anthozoa	Hexacorallia	Actiniaria	Actinioidea	Stichodactylidae	Heteractis	magnifica	Heteractis magnifica	Yes	Adult	Mucus	August	2017	Unknown	Unknown	Pet Store	Aquarium	Aquarium	Aquarium	Aquarium	Lab	Healthy	Contact(DirectAmphiprion)	28	DNeasy Blood & Tissue Kit	Audet-Gilbert, É., Sylvain, F.É., Bouslama, S. and Derome, N., 2021. Microbiomes of clownfish and their symbiotic host anemone converge before their first physical contact.
SRR8898885	SAMN11399692	MiSeq	Illumina_merged	?V3-4	3	Cnidaria	Anthozoa	Hexacorallia	Actiniaria	Actinioidea	Stichodactylidae	Heteractis	magnifica	Heteractis magnifica	Yes	Adult	Mucus	August	2017	Unknown	Unknown	Pet Store	Aquarium	Aquarium	Aquarium	Aquarium	Lab	Healthy	Contact(DirectAmphiprion)	28	DNeasy Blood & Tissue Kit	Audet-Gilbert, É., Sylvain, F.É., Bouslama, S. and Derome, N., 2021. Microbiomes of clownfish and their symbiotic host anemone converge before their first physical contact.
SRR8898886	SAMN11399691	MiSeq	Illumina_merged	?V3-4	3	Cnidaria	Anthozoa	Hexacorallia	Actiniaria	Actinioidea	Stichodactylidae	Heteractis	magnifica	Heteractis magnifica	Yes	Adult	Mucus	August	2017	Unknown	Unknown	Pet Store	Aquarium	Aquarium	Aquarium	Aquarium	Lab	Healthy	Contact(DirectAmphiprion)	28	DNeasy Blood & Tissue Kit	Audet-Gilbert, É., Sylvain, F.É., Bouslama, S. and Derome, N., 2021. Microbiomes of clownfish and their symbiotic host anemone converge before their first physical contact.
SRR8898887	SAMN11399513	MiSeq	Illumina_merged	?V3-4	3	Cnidaria	Anthozoa	Hexacorallia	Actiniaria	Actinioidea	Stichodactylidae	Heteractis	magnifica	Heteractis magnifica	Yes	Adult	Mucus	June	2017	Unknown	Unknown	Pet Store	Aquarium	Aquarium	Aquarium	Aquarium	Lab	Healthy	Control	0	DNeasy Blood & Tissue Kit	Audet-Gilbert, É., Sylvain, F.É., Bouslama, S. and Derome, N., 2021. Microbiomes of clownfish and their symbiotic host anemone converge before their first physical contact.
SRR8898888	SAMN11399514	MiSeq	Illumina_merged	?V3-4	3	Cnidaria	Anthozoa	Hexacorallia	Actiniaria	Actinioidea	Stichodactylidae	Heteractis	magnifica	Heteractis magnifica	Yes	Adult	Mucus	June	2017	Unknown	Unknown	Pet Store	Aquarium	Aquarium	Aquarium	Aquarium	Lab	Healthy	Control	0	DNeasy Blood & Tissue Kit	Audet-Gilbert, É., Sylvain, F.É., Bouslama, S. and Derome, N., 2021. Microbiomes of clownfish and their symbiotic host anemone converge before their first physical contact.
SRR8898889	SAMN11399511	MiSeq	Illumina_merged	?V3-4	3	Cnidaria	Anthozoa	Hexacorallia	Actiniaria	Actinioidea	Stichodactylidae	Heteractis	magnifica	Heteractis magnifica	Yes	Adult	Mucus	June	2017	Unknown	Unknown	Pet Store	Aquarium	Aquarium	Aquarium	Aquarium	Lab	Healthy	Control	0	DNeasy Blood & Tissue Kit	Audet-Gilbert, É., Sylvain, F.É., Bouslama, S. and Derome, N., 2021. Microbiomes of clownfish and their symbiotic host anemone converge before their first physical contact.
SRR8898890	SAMN11399614	MiSeq	Illumina_merged	?V3-4	3	Cnidaria	Anthozoa	Hexacorallia	Actiniaria	Actinioidea	Stichodactylidae	Heteractis	magnifica	Heteractis magnifica	Yes	Adult	Mucus	July	2017	Unknown	Unknown	Pet Store	Aquarium	Aquarium	Aquarium	Aquarium	Lab	Healthy	Control	14	DNeasy Blood & Tissue Kit	Audet-Gilbert, É., Sylvain, F.É., Bouslama, S. and Derome, N., 2021. Microbiomes of clownfish and their symbiotic host anemone converge before their first physical contact.
SRR8898891	SAMN11399613	MiSeq	Illumina_merged	?V3-4	3	Cnidaria	Anthozoa	Hexacorallia	Actiniaria	Actinioidea	Stichodactylidae	Heteractis	magnifica	Heteractis magnifica	Yes	Adult	Mucus	July	2017	Unknown	Unknown	Pet Store	Aquarium	Aquarium	Aquarium	Aquarium	Lab	Healthy	Control	14	DNeasy Blood & Tissue Kit	Audet-Gilbert, É., Sylvain, F.É., Bouslama, S. and Derome, N., 2021. Microbiomes of clownfish and their symbiotic host anemone converge before their first physical contact.
SRR8898892	SAMN11399616	MiSeq	Illumina_merged	?V3-4	3	Cnidaria	Anthozoa	Hexacorallia	Actiniaria	Actinioidea	Stichodactylidae	Heteractis	magnifica	Heteractis magnifica	Yes	Adult	Mucus	July	2017	Unknown	Unknown	Pet Store	Aquarium	Aquarium	Aquarium	Aquarium	Lab	Healthy	Control	14	DNeasy Blood & Tissue Kit	Audet-Gilbert, É., Sylvain, F.É., Bouslama, S. and Derome, N., 2021. Microbiomes of clownfish and their symbiotic host anemone converge before their first physical contact.
SRR8898893	SAMN11399615	MiSeq	Illumina_merged	?V3-4	3	Cnidaria	Anthozoa	Hexacorallia	Actiniaria	Actinioidea	Stichodactylidae	Heteractis	magnifica	Heteractis magnifica	Yes	Adult	Mucus	July	2017	Unknown	Unknown	Pet Store	Aquarium	Aquarium	Aquarium	Aquarium	Lab	Healthy	Control	14	DNeasy Blood & Tissue Kit	Audet-Gilbert, É., Sylvain, F.É., Bouslama, S. and Derome, N., 2021. Microbiomes of clownfish and their symbiotic host anemone converge before their first physical contact.
SRR8898896	SAMN11399509	MiSeq	Illumina_merged	?V3-4	3	Cnidaria	Anthozoa	Hexacorallia	Actiniaria	Actinioidea	Stichodactylidae	Heteractis	magnifica	Heteractis magnifica	Yes	Adult	Mucus	June	2017	Unknown	Unknown	Pet Store	Aquarium	Aquarium	Aquarium	Aquarium	Lab	Healthy	Control	0	DNeasy Blood & Tissue Kit	Audet-Gilbert, É., Sylvain, F.É., Bouslama, S. and Derome, N., 2021. Microbiomes of clownfish and their symbiotic host anemone converge before their first physical contact.
SRR8898897	SAMN11399510	MiSeq	Illumina_merged	?V3-4	3	Cnidaria	Anthozoa	Hexacorallia	Actiniaria	Actinioidea	Stichodactylidae	Heteractis	magnifica	Heteractis magnifica	Yes	Adult	Mucus	June	2017	Unknown	Unknown	Pet Store	Aquarium	Aquarium	Aquarium	Aquarium	Lab	Healthy	Control	0	DNeasy Blood & Tissue Kit	Audet-Gilbert, É., Sylvain, F.É., Bouslama, S. and Derome, N., 2021. Microbiomes of clownfish and their symbiotic host anemone converge before their first physical contact.
SRR8898900	SAMN11399617	MiSeq	Illumina_merged	?V3-4	3	Cnidaria	Anthozoa	Hexacorallia	Actiniaria	Actinioidea	Stichodactylidae	Heteractis	magnifica	Heteractis magnifica	Yes	Adult	Mucus	July	2017	Unknown	Unknown	Pet Store	Aquarium	Aquarium	Aquarium	Aquarium	Lab	Healthy	Control	14	DNeasy Blood & Tissue Kit	Audet-Gilbert, É., Sylvain, F.É., Bouslama, S. and Derome, N., 2021. Microbiomes of clownfish and their symbiotic host anemone converge before their first physical contact.
SRR8898905	SAMN11399525	MiSeq	Illumina_merged	?V3-4	3	Cnidaria	Anthozoa	Hexacorallia	Actiniaria	Actinioidea	Stichodactylidae	Heteractis	magnifica	Heteractis magnifica	Yes	Adult	Mucus	June	2017	Unknown	Unknown	Pet Store	Aquarium	Aquarium	Aquarium	Aquarium	Lab	Healthy	Contact(DirectAmphiprion)	0	DNeasy Blood & Tissue Kit	Audet-Gilbert, É., Sylvain, F.É., Bouslama, S. and Derome, N., 2021. Microbiomes of clownfish and their symbiotic host anemone converge before their first physical contact.
SRR8898906	SAMN11399526	MiSeq	Illumina_merged	?V3-4	3	Cnidaria	Anthozoa	Hexacorallia	Actiniaria	Actinioidea	Stichodactylidae	Heteractis	magnifica	Heteractis magnifica	Yes	Adult	Mucus	June	2017	Unknown	Unknown	Pet Store	Aquarium	Aquarium	Aquarium	Aquarium	Lab	Healthy	Contact(DirectAmphiprion)	0	DNeasy Blood & Tissue Kit	Audet-Gilbert, É., Sylvain, F.É., Bouslama, S. and Derome, N., 2021. Microbiomes of clownfish and their symbiotic host anemone converge before their first physical contact.
SRR8898907	SAMN11399523	MiSeq	Illumina_merged	?V3-4	3	Cnidaria	Anthozoa	Hexacorallia	Actiniaria	Actinioidea	Stichodactylidae	Heteractis	magnifica	Heteractis magnifica	Yes	Adult	Mucus	June	2017	Unknown	Unknown	Pet Store	Aquarium	Aquarium	Aquarium	Aquarium	Lab	Healthy	Contact(DirectAmphiprion)	0	DNeasy Blood & Tissue Kit	Audet-Gilbert, É., Sylvain, F.É., Bouslama, S. and Derome, N., 2021. Microbiomes of clownfish and their symbiotic host anemone converge before their first physical contact.
SRR8898908	SAMN11399524	MiSeq	Illumina_merged	?V3-4	3	Cnidaria	Anthozoa	Hexacorallia	Actiniaria	Actinioidea	Stichodactylidae	Heteractis	magnifica	Heteractis magnifica	Yes	Adult	Mucus	June	2017	Unknown	Unknown	Pet Store	Aquarium	Aquarium	Aquarium	Aquarium	Lab	Healthy	Contact(DirectAmphiprion)	0	DNeasy Blood & Tissue Kit	Audet-Gilbert, É., Sylvain, F.É., Bouslama, S. and Derome, N., 2021. Microbiomes of clownfish and their symbiotic host anemone converge before their first physical contact.
SRR8898909	SAMN11399521	MiSeq	Illumina_merged	?V3-4	3	Cnidaria	Anthozoa	Hexacorallia	Actiniaria	Actinioidea	Stichodactylidae	Heteractis	magnifica	Heteractis magnifica	Yes	Adult	Mucus	June	2017	Unknown	Unknown	Pet Store	Aquarium	Aquarium	Aquarium	Aquarium	Lab	Healthy	Contact(DirectAmphiprion)	0	DNeasy Blood & Tissue Kit	Audet-Gilbert, É., Sylvain, F.É., Bouslama, S. and Derome, N., 2021. Microbiomes of clownfish and their symbiotic host anemone converge before their first physical contact.
SRR8898910	SAMN11399522	MiSeq	Illumina_merged	?V3-4	3	Cnidaria	Anthozoa	Hexacorallia	Actiniaria	Actinioidea	Stichodactylidae	Heteractis	magnifica	Heteractis magnifica	Yes	Adult	Mucus	June	2017	Unknown	Unknown	Pet Store	Aquarium	Aquarium	Aquarium	Aquarium	Lab	Healthy	Contact(DirectAmphiprion)	0	DNeasy Blood & Tissue Kit	Audet-Gilbert, É., Sylvain, F.É., Bouslama, S. and Derome, N., 2021. Microbiomes of clownfish and their symbiotic host anemone converge before their first physical contact.
SRR8898919	SAMN11399680	MiSeq	Illumina_merged	?V3-4	3	Cnidaria	Anthozoa	Hexacorallia	Actiniaria	Actinioidea	Stichodactylidae	Heteractis	magnifica	Heteractis magnifica	Yes	Adult	Mucus	August	2017	Unknown	Unknown	Pet Store	Aquarium	Aquarium	Aquarium	Aquarium	Lab	Healthy	Control	28	DNeasy Blood & Tissue Kit	Audet-Gilbert, É., Sylvain, F.É., Bouslama, S. and Derome, N., 2021. Microbiomes of clownfish and their symbiotic host anemone converge before their first physical contact.
SRR8898920	SAMN11399681	MiSeq	Illumina_merged	?V3-4	3	Cnidaria	Anthozoa	Hexacorallia	Actiniaria	Actinioidea	Stichodactylidae	Heteractis	magnifica	Heteractis magnifica	Yes	Adult	Mucus	August	2017	Unknown	Unknown	Pet Store	Aquarium	Aquarium	Aquarium	Aquarium	Lab	Healthy	Control	28	DNeasy Blood & Tissue Kit	Audet-Gilbert, É., Sylvain, F.É., Bouslama, S. and Derome, N., 2021. Microbiomes of clownfish and their symbiotic host anemone converge before their first physical contact.
SRR8898921	SAMN11399682	MiSeq	Illumina_merged	?V3-4	3	Cnidaria	Anthozoa	Hexacorallia	Actiniaria	Actinioidea	Stichodactylidae	Heteractis	magnifica	Heteractis magnifica	Yes	Adult	Mucus	August	2017	Unknown	Unknown	Pet Store	Aquarium	Aquarium	Aquarium	Aquarium	Lab	Healthy	Control	28	DNeasy Blood & Tissue Kit	Audet-Gilbert, É., Sylvain, F.É., Bouslama, S. and Derome, N., 2021. Microbiomes of clownfish and their symbiotic host anemone converge before their first physical contact.
SRR8898922	SAMN11399683	MiSeq	Illumina_merged	?V3-4	3	Cnidaria	Anthozoa	Hexacorallia	Actiniaria	Actinioidea	Stichodactylidae	Heteractis	magnifica	Heteractis magnifica	Yes	Adult	Mucus	August	2017	Unknown	Unknown	Pet Store	Aquarium	Aquarium	Aquarium	Aquarium	Lab	Healthy	Control	28	DNeasy Blood & Tissue Kit	Audet-Gilbert, É., Sylvain, F.É., Bouslama, S. and Derome, N., 2021. Microbiomes of clownfish and their symbiotic host anemone converge before their first physical contact.
SRR8898930	SAMN11399572	MiSeq	Illumina_merged	?V3-4	3	Cnidaria	Anthozoa	Hexacorallia	Actiniaria	Actinioidea	Stichodactylidae	Heteractis	magnifica	Heteractis magnifica	Yes	Adult	Mucus	July	2017	Unknown	Unknown	Pet Store	Aquarium	Aquarium	Aquarium	Aquarium	Lab	Healthy	Contact(IndirectAmphiprion)	<1	DNeasy Blood & Tissue Kit	Audet-Gilbert, É., Sylvain, F.É., Bouslama, S. and Derome, N., 2021. Microbiomes of clownfish and their symbiotic host anemone converge before their first physical contact.
SRR8898931	SAMN11399571	MiSeq	Illumina_merged	?V3-4	3	Cnidaria	Anthozoa	Hexacorallia	Actiniaria	Actinioidea	Stichodactylidae	Heteractis	magnifica	Heteractis magnifica	Yes	Adult	Mucus	July	2017	Unknown	Unknown	Pet Store	Aquarium	Aquarium	Aquarium	Aquarium	Lab	Healthy	Contact(IndirectAmphiprion)	<1	DNeasy Blood & Tissue Kit	Audet-Gilbert, É., Sylvain, F.É., Bouslama, S. and Derome, N., 2021. Microbiomes of clownfish and their symbiotic host anemone converge before their first physical contact.
SRR8898932	SAMN11399570	MiSeq	Illumina_merged	?V3-4	3	Cnidaria	Anthozoa	Hexacorallia	Actiniaria	Actinioidea	Stichodactylidae	Heteractis	magnifica	Heteractis magnifica	Yes	Adult	Mucus	July	2017	Unknown	Unknown	Pet Store	Aquarium	Aquarium	Aquarium	Aquarium	Lab	Healthy	Contact(IndirectAmphiprion)	<1	DNeasy Blood & Tissue Kit	Audet-Gilbert, É., Sylvain, F.É., Bouslama, S. and Derome, N., 2021. Microbiomes of clownfish and their symbiotic host anemone converge before their first physical contact.
SRR8898933	SAMN11399569	MiSeq	Illumina_merged	?V3-4	3	Cnidaria	Anthozoa	Hexacorallia	Actiniaria	Actinioidea	Stichodactylidae	Heteractis	magnifica	Heteractis magnifica	Yes	Adult	Mucus	July	2017	Unknown	Unknown	Pet Store	Aquarium	Aquarium	Aquarium	Aquarium	Lab	Healthy	Contact(IndirectAmphiprion)	<1	DNeasy Blood & Tissue Kit	Audet-Gilbert, É., Sylvain, F.É., Bouslama, S. and Derome, N., 2021. Microbiomes of clownfish and their symbiotic host anemone converge before their first physical contact.
SRR8898944	SAMN11399545	MiSeq	Illumina_merged	?V3-4	3	Cnidaria	Anthozoa	Hexacorallia	Actiniaria	Actinioidea	Stichodactylidae	Heteractis	magnifica	Heteractis magnifica	Yes	Adult	Mucus	July	2017	Unknown	Unknown	Pet Store	Aquarium	Aquarium	Aquarium	Aquarium	Lab	Healthy	Control	<1	DNeasy Blood & Tissue Kit	Audet-Gilbert, É., Sylvain, F.É., Bouslama, S. and Derome, N., 2021. Microbiomes of clownfish and their symbiotic host anemone converge before their first physical contact.
SRR8898945	SAMN11399546	MiSeq	Illumina_merged	?V3-4	3	Cnidaria	Anthozoa	Hexacorallia	Actiniaria	Actinioidea	Stichodactylidae	Heteractis	magnifica	Heteractis magnifica	Yes	Adult	Mucus	July	2017	Unknown	Unknown	Pet Store	Aquarium	Aquarium	Aquarium	Aquarium	Lab	Healthy	Control	<1	DNeasy Blood & Tissue Kit	Audet-Gilbert, É., Sylvain, F.É., Bouslama, S. and Derome, N., 2021. Microbiomes of clownfish and their symbiotic host anemone converge before their first physical contact.
SRR8898946	SAMN11399547	MiSeq	Illumina_merged	?V3-4	3	Cnidaria	Anthozoa	Hexacorallia	Actiniaria	Actinioidea	Stichodactylidae	Heteractis	magnifica	Heteractis magnifica	Yes	Adult	Mucus	July	2017	Unknown	Unknown	Pet Store	Aquarium	Aquarium	Aquarium	Aquarium	Lab	Healthy	Control	<1	DNeasy Blood & Tissue Kit	Audet-Gilbert, É., Sylvain, F.É., Bouslama, S. and Derome, N., 2021. Microbiomes of clownfish and their symbiotic host anemone converge before their first physical contact.
SRR8898947	SAMN11399548	MiSeq	Illumina_merged	?V3-4	3	Cnidaria	Anthozoa	Hexacorallia	Actiniaria	Actinioidea	Stichodactylidae	Heteractis	magnifica	Heteractis magnifica	Yes	Adult	Mucus	July	2017	Unknown	Unknown	Pet Store	Aquarium	Aquarium	Aquarium	Aquarium	Lab	Healthy	Control	<1	DNeasy Blood & Tissue Kit	Audet-Gilbert, É., Sylvain, F.É., Bouslama, S. and Derome, N., 2021. Microbiomes of clownfish and their symbiotic host anemone converge before their first physical contact.
SRR8898948	SAMN11399647	MiSeq	Illumina_merged	?V3-4	3	Cnidaria	Anthozoa	Hexacorallia	Actiniaria	Actinioidea	Stichodactylidae	Heteractis	magnifica	Heteractis magnifica	Yes	Adult	Mucus	July	2017	Unknown	Unknown	Pet Store	Aquarium	Aquarium	Aquarium	Aquarium	Lab	Healthy	Control	21	DNeasy Blood & Tissue Kit	Audet-Gilbert, É., Sylvain, F.É., Bouslama, S. and Derome, N., 2021. Microbiomes of clownfish and their symbiotic host anemone converge before their first physical contact.
SRR8898949	SAMN11399648	MiSeq	Illumina_merged	?V3-4	3	Cnidaria	Anthozoa	Hexacorallia	Actiniaria	Actinioidea	Stichodactylidae	Heteractis	magnifica	Heteractis magnifica	Yes	Adult	Mucus	July	2017	Unknown	Unknown	Pet Store	Aquarium	Aquarium	Aquarium	Aquarium	Lab	Healthy	Control	21	DNeasy Blood & Tissue Kit	Audet-Gilbert, É., Sylvain, F.É., Bouslama, S. and Derome, N., 2021. Microbiomes of clownfish and their symbiotic host anemone converge before their first physical contact.
SRR8898954	SAMN11399639	MiSeq	Illumina_merged	?V3-4	3	Cnidaria	Anthozoa	Hexacorallia	Actiniaria	Actinioidea	Stichodactylidae	Heteractis	magnifica	Heteractis magnifica	Yes	Adult	Mucus	July	2017	Unknown	Unknown	Pet Store	Aquarium	Aquarium	Aquarium	Aquarium	Lab	Healthy	Contact(IndirectAmphiprion)	14	DNeasy Blood & Tissue Kit	Audet-Gilbert, É., Sylvain, F.É., Bouslama, S. and Derome, N., 2021. Microbiomes of clownfish and their symbiotic host anemone converge before their first physical contact.
SRR8898955	SAMN11399640	MiSeq	Illumina_merged	?V3-4	3	Cnidaria	Anthozoa	Hexacorallia	Actiniaria	Actinioidea	Stichodactylidae	Heteractis	magnifica	Heteractis magnifica	Yes	Adult	Mucus	July	2017	Unknown	Unknown	Pet Store	Aquarium	Aquarium	Aquarium	Aquarium	Lab	Healthy	Contact(IndirectAmphiprion)	14	DNeasy Blood & Tissue Kit	Audet-Gilbert, É., Sylvain, F.É., Bouslama, S. and Derome, N., 2021. Microbiomes of clownfish and their symbiotic host anemone converge before their first physical contact.
SRR8898958	SAMN11399594	MiSeq	Illumina_merged	?V3-4	3	Cnidaria	Anthozoa	Hexacorallia	Actiniaria	Actinioidea	Stichodactylidae	Heteractis	magnifica	Heteractis magnifica	Yes	Adult	Mucus	July	2017	Unknown	Unknown	Pet Store	Aquarium	Aquarium	Aquarium	Aquarium	Lab	Healthy	Contact(DirectAmphiprion)	7	DNeasy Blood & Tissue Kit	Audet-Gilbert, É., Sylvain, F.É., Bouslama, S. and Derome, N., 2021. Microbiomes of clownfish and their symbiotic host anemone converge before their first physical contact.
SRR8898959	SAMN11399593	MiSeq	Illumina_merged	?V3-4	3	Cnidaria	Anthozoa	Hexacorallia	Actiniaria	Actinioidea	Stichodactylidae	Heteractis	magnifica	Heteractis magnifica	Yes	Adult	Mucus	July	2017	Unknown	Unknown	Pet Store	Aquarium	Aquarium	Aquarium	Aquarium	Lab	Healthy	Contact(DirectAmphiprion)	7	DNeasy Blood & Tissue Kit	Audet-Gilbert, É., Sylvain, F.É., Bouslama, S. and Derome, N., 2021. Microbiomes of clownfish and their symbiotic host anemone converge before their first physical contact.
SRR8898962	SAMN11399590	MiSeq	Illumina_merged	?V3-4	3	Cnidaria	Anthozoa	Hexacorallia	Actiniaria	Actinioidea	Stichodactylidae	Heteractis	magnifica	Heteractis magnifica	Yes	Adult	Mucus	July	2017	Unknown	Unknown	Pet Store	Aquarium	Aquarium	Aquarium	Aquarium	Lab	Healthy	Contact(DirectAmphiprion)	7	DNeasy Blood & Tissue Kit	Audet-Gilbert, É., Sylvain, F.É., Bouslama, S. and Derome, N., 2021. Microbiomes of clownfish and their symbiotic host anemone converge before their first physical contact.
SRR8898963	SAMN11399589	MiSeq	Illumina_merged	?V3-4	3	Cnidaria	Anthozoa	Hexacorallia	Actiniaria	Actinioidea	Stichodactylidae	Heteractis	magnifica	Heteractis magnifica	Yes	Adult	Mucus	July	2017	Unknown	Unknown	Pet Store	Aquarium	Aquarium	Aquarium	Aquarium	Lab	Healthy	Contact(DirectAmphiprion)	7	DNeasy Blood & Tissue Kit	Audet-Gilbert, É., Sylvain, F.É., Bouslama, S. and Derome, N., 2021. Microbiomes of clownfish and their symbiotic host anemone converge before their first physical contact.
SRR8898964	SAMN11399592	MiSeq	Illumina_merged	?V3-4	3	Cnidaria	Anthozoa	Hexacorallia	Actiniaria	Actinioidea	Stichodactylidae	Heteractis	magnifica	Heteractis magnifica	Yes	Adult	Mucus	July	2017	Unknown	Unknown	Pet Store	Aquarium	Aquarium	Aquarium	Aquarium	Lab	Healthy	Contact(DirectAmphiprion)	7	DNeasy Blood & Tissue Kit	Audet-Gilbert, É., Sylvain, F.É., Bouslama, S. and Derome, N., 2021. Microbiomes of clownfish and their symbiotic host anemone converge before their first physical contact.
SRR8898965	SAMN11399591	MiSeq	Illumina_merged	?V3-4	3	Cnidaria	Anthozoa	Hexacorallia	Actiniaria	Actinioidea	Stichodactylidae	Heteractis	magnifica	Heteractis magnifica	Yes	Adult	Mucus	July	2017	Unknown	Unknown	Pet Store	Aquarium	Aquarium	Aquarium	Aquarium	Lab	Healthy	Contact(DirectAmphiprion)	7	DNeasy Blood & Tissue Kit	Audet-Gilbert, É., Sylvain, F.É., Bouslama, S. and Derome, N., 2021. Microbiomes of clownfish and their symbiotic host anemone converge before their first physical contact.
SRR8898968	SAMN11399638	MiSeq	Illumina_merged	?V3-4	3	Cnidaria	Anthozoa	Hexacorallia	Actiniaria	Actinioidea	Stichodactylidae	Heteractis	magnifica	Heteractis magnifica	Yes	Adult	Mucus	July	2017	Unknown	Unknown	Pet Store	Aquarium	Aquarium	Aquarium	Aquarium	Lab	Healthy	Contact(IndirectAmphiprion)	14	DNeasy Blood & Tissue Kit	Audet-Gilbert, É., Sylvain, F.É., Bouslama, S. and Derome, N., 2021. Microbiomes of clownfish and their symbiotic host anemone converge before their first physical contact.
SRR8898969	SAMN11399637	MiSeq	Illumina_merged	?V3-4	3	Cnidaria	Anthozoa	Hexacorallia	Actiniaria	Actinioidea	Stichodactylidae	Heteractis	magnifica	Heteractis magnifica	Yes	Adult	Mucus	July	2017	Unknown	Unknown	Pet Store	Aquarium	Aquarium	Aquarium	Aquarium	Lab	Healthy	Contact(IndirectAmphiprion)	14	DNeasy Blood & Tissue Kit	Audet-Gilbert, É., Sylvain, F.É., Bouslama, S. and Derome, N., 2021. Microbiomes of clownfish and their symbiotic host anemone converge before their first physical contact.
SRR8898974	SAMN11399636	MiSeq	Illumina_merged	?V3-4	3	Cnidaria	Anthozoa	Hexacorallia	Actiniaria	Actinioidea	Stichodactylidae	Heteractis	magnifica	Heteractis magnifica	Yes	Adult	Mucus	July	2017	Unknown	Unknown	Pet Store	Aquarium	Aquarium	Aquarium	Aquarium	Lab	Healthy	Contact(IndirectAmphiprion)	14	DNeasy Blood & Tissue Kit	Audet-Gilbert, É., Sylvain, F.É., Bouslama, S. and Derome, N., 2021. Microbiomes of clownfish and their symbiotic host anemone converge before their first physical contact.
SRR8898975	SAMN11399635	MiSeq	Illumina_merged	?V3-4	3	Cnidaria	Anthozoa	Hexacorallia	Actiniaria	Actinioidea	Stichodactylidae	Heteractis	magnifica	Heteractis magnifica	Yes	Adult	Mucus	July	2017	Unknown	Unknown	Pet Store	Aquarium	Aquarium	Aquarium	Aquarium	Lab	Healthy	Contact(IndirectAmphiprion)	14	DNeasy Blood & Tissue Kit	Audet-Gilbert, É., Sylvain, F.É., Bouslama, S. and Derome, N., 2021. Microbiomes of clownfish and their symbiotic host anemone converge before their first physical contact.
SRR8898979	SAMN11399673	MiSeq	Illumina_merged	?V3-4	3	Cnidaria	Anthozoa	Hexacorallia	Actiniaria	Actinioidea	Stichodactylidae	Heteractis	magnifica	Heteractis magnifica	Yes	Adult	Mucus	July	2017	Unknown	Unknown	Pet Store	Aquarium	Aquarium	Aquarium	Aquarium	Lab	Healthy	Contact(IndirectAmphiprion)	21	DNeasy Blood & Tissue Kit	Audet-Gilbert, É., Sylvain, F.É., Bouslama, S. and Derome, N., 2021. Microbiomes of clownfish and their symbiotic host anemone converge before their first physical contact.
SRR8898980	SAMN11399672	MiSeq	Illumina_merged	?V3-4	3	Cnidaria	Anthozoa	Hexacorallia	Actiniaria	Actinioidea	Stichodactylidae	Heteractis	magnifica	Heteractis magnifica	Yes	Adult	Mucus	July	2017	Unknown	Unknown	Pet Store	Aquarium	Aquarium	Aquarium	Aquarium	Lab	Healthy	Contact(IndirectAmphiprion)	21	DNeasy Blood & Tissue Kit	Audet-Gilbert, É., Sylvain, F.É., Bouslama, S. and Derome, N., 2021. Microbiomes of clownfish and their symbiotic host anemone converge before their first physical contact.
SRR8898981	SAMN11399671	MiSeq	Illumina_merged	?V3-4	3	Cnidaria	Anthozoa	Hexacorallia	Actiniaria	Actinioidea	Stichodactylidae	Heteractis	magnifica	Heteractis magnifica	Yes	Adult	Mucus	July	2017	Unknown	Unknown	Pet Store	Aquarium	Aquarium	Aquarium	Aquarium	Lab	Healthy	Contact(IndirectAmphiprion)	21	DNeasy Blood & Tissue Kit	Audet-Gilbert, É., Sylvain, F.É., Bouslama, S. and Derome, N., 2021. Microbiomes of clownfish and their symbiotic host anemone converge before their first physical contact.
SRR8898982	SAMN11399670	MiSeq	Illumina_merged	?V3-4	3	Cnidaria	Anthozoa	Hexacorallia	Actiniaria	Actinioidea	Stichodactylidae	Heteractis	magnifica	Heteractis magnifica	Yes	Adult	Mucus	July	2017	Unknown	Unknown	Pet Store	Aquarium	Aquarium	Aquarium	Aquarium	Lab	Healthy	Contact(IndirectAmphiprion)	21	DNeasy Blood & Tissue Kit	Audet-Gilbert, É., Sylvain, F.É., Bouslama, S. and Derome, N., 2021. Microbiomes of clownfish and their symbiotic host anemone converge before their first physical contact.
SRR8898983	SAMN11399669	MiSeq	Illumina_merged	?V3-4	3	Cnidaria	Anthozoa	Hexacorallia	Actiniaria	Actinioidea	Stichodactylidae	Heteractis	magnifica	Heteractis magnifica	Yes	Adult	Mucus	July	2017	Unknown	Unknown	Pet Store	Aquarium	Aquarium	Aquarium	Aquarium	Lab	Healthy	Contact(IndirectAmphiprion)	21	DNeasy Blood & Tissue Kit	Audet-Gilbert, É., Sylvain, F.É., Bouslama, S. and Derome, N., 2021. Microbiomes of clownfish and their symbiotic host anemone converge before their first physical contact.
SRR8898984	SAMN11399583	MiSeq	Illumina_merged	?V3-4	3	Cnidaria	Anthozoa	Hexacorallia	Actiniaria	Actinioidea	Stichodactylidae	Heteractis	magnifica	Heteractis magnifica	Yes	Adult	Mucus	July	2017	Unknown	Unknown	Pet Store	Aquarium	Aquarium	Aquarium	Aquarium	Lab	Healthy	Control	14	DNeasy Blood & Tissue Kit	Audet-Gilbert, É., Sylvain, F.É., Bouslama, S. and Derome, N., 2021. Microbiomes of clownfish and their symbiotic host anemone converge before their first physical contact.
SRR8898988	SAMN11399579	MiSeq	Illumina_merged	?V3-4	3	Cnidaria	Anthozoa	Hexacorallia	Actiniaria	Actinioidea	Stichodactylidae	Heteractis	magnifica	Heteractis magnifica	Yes	Adult	Mucus	July	2017	Unknown	Unknown	Pet Store	Aquarium	Aquarium	Aquarium	Aquarium	Lab	Healthy	Control	14	DNeasy Blood & Tissue Kit	Audet-Gilbert, É., Sylvain, F.É., Bouslama, S. and Derome, N., 2021. Microbiomes of clownfish and their symbiotic host anemone converge before their first physical contact.
SRR8898989	SAMN11399580	MiSeq	Illumina_merged	?V3-4	3	Cnidaria	Anthozoa	Hexacorallia	Actiniaria	Actinioidea	Stichodactylidae	Heteractis	magnifica	Heteractis magnifica	Yes	Adult	Mucus	July	2017	Unknown	Unknown	Pet Store	Aquarium	Aquarium	Aquarium	Aquarium	Lab	Healthy	Control	14	DNeasy Blood & Tissue Kit	Audet-Gilbert, É., Sylvain, F.É., Bouslama, S. and Derome, N., 2021. Microbiomes of clownfish and their symbiotic host anemone converge before their first physical contact.
SRR8898990	SAMN11399581	MiSeq	Illumina_merged	?V3-4	3	Cnidaria	Anthozoa	Hexacorallia	Actiniaria	Actinioidea	Stichodactylidae	Heteractis	magnifica	Heteractis magnifica	Yes	Adult	Mucus	July	2017	Unknown	Unknown	Pet Store	Aquarium	Aquarium	Aquarium	Aquarium	Lab	Healthy	Control	14	DNeasy Blood & Tissue Kit	Audet-Gilbert, É., Sylvain, F.É., Bouslama, S. and Derome, N., 2021. Microbiomes of clownfish and their symbiotic host anemone converge before their first physical contact.
SRR8898991	SAMN11399582	MiSeq	Illumina_merged	?V3-4	3	Cnidaria	Anthozoa	Hexacorallia	Actiniaria	Actinioidea	Stichodactylidae	Heteractis	magnifica	Heteractis magnifica	Yes	Adult	Mucus	July	2017	Unknown	Unknown	Pet Store	Aquarium	Aquarium	Aquarium	Aquarium	Lab	Healthy	Control	14	DNeasy Blood & Tissue Kit	Audet-Gilbert, É., Sylvain, F.É., Bouslama, S. and Derome, N., 2021. Microbiomes of clownfish and their symbiotic host anemone converge before their first physical contact.
SRR8898995	SAMN11399668	MiSeq	Illumina_merged	?V3-4	3	Cnidaria	Anthozoa	Hexacorallia	Actiniaria	Actinioidea	Stichodactylidae	Heteractis	magnifica	Heteractis magnifica	Yes	Adult	Mucus	July	2017	Unknown	Unknown	Pet Store	Aquarium	Aquarium	Aquarium	Aquarium	Lab	Healthy	Contact(IndirectAmphiprion)	21	DNeasy Blood & Tissue Kit	Audet-Gilbert, É., Sylvain, F.É., Bouslama, S. and Derome, N., 2021. Microbiomes of clownfish and their symbiotic host anemone converge before their first physical contact.
SRR8898996	SAMN11399661	MiSeq	Illumina_merged	?V3-4	3	Cnidaria	Anthozoa	Hexacorallia	Actiniaria	Actinioidea	Stichodactylidae	Heteractis	magnifica	Heteractis magnifica	Yes	Adult	Mucus	July	2017	Unknown	Unknown	Pet Store	Aquarium	Aquarium	Aquarium	Aquarium	Lab	Healthy	Contact(DirectAmphiprion)	21	DNeasy Blood & Tissue Kit	Audet-Gilbert, É., Sylvain, F.É., Bouslama, S. and Derome, N., 2021. Microbiomes of clownfish and their symbiotic host anemone converge before their first physical contact.
SRR8898998	SAMN11399659	MiSeq	Illumina_merged	?V3-4	3	Cnidaria	Anthozoa	Hexacorallia	Actiniaria	Actinioidea	Stichodactylidae	Heteractis	magnifica	Heteractis magnifica	Yes	Adult	Mucus	July	2017	Unknown	Unknown	Pet Store	Aquarium	Aquarium	Aquarium	Aquarium	Lab	Healthy	Contact(DirectAmphiprion)	21	DNeasy Blood & Tissue Kit	Audet-Gilbert, É., Sylvain, F.É., Bouslama, S. and Derome, N., 2021. Microbiomes of clownfish and their symbiotic host anemone converge before their first physical contact.
SRR8898999	SAMN11399660	MiSeq	Illumina_merged	?V3-4	3	Cnidaria	Anthozoa	Hexacorallia	Actiniaria	Actinioidea	Stichodactylidae	Heteractis	magnifica	Heteractis magnifica	Yes	Adult	Mucus	July	2017	Unknown	Unknown	Pet Store	Aquarium	Aquarium	Aquarium	Aquarium	Lab	Healthy	Contact(DirectAmphiprion)	21	DNeasy Blood & Tissue Kit	Audet-Gilbert, É., Sylvain, F.É., Bouslama, S. and Derome, N., 2021. Microbiomes of clownfish and their symbiotic host anemone converge before their first physical contact.
SRR8899006	SAMN11399549	MiSeq	Illumina_merged	?V3-4	3	Cnidaria	Anthozoa	Hexacorallia	Actiniaria	Actinioidea	Stichodactylidae	Heteractis	magnifica	Heteractis magnifica	Yes	Adult	Mucus	July	2017	Unknown	Unknown	Pet Store	Aquarium	Aquarium	Aquarium	Aquarium	Lab	Healthy	Control	<1	DNeasy Blood & Tissue Kit	Audet-Gilbert, É., Sylvain, F.É., Bouslama, S. and Derome, N., 2021. Microbiomes of clownfish and their symbiotic host anemone converge before their first physical contact.
SRR8899011	SAMN11399556	MiSeq	Illumina_merged	?V3-4	3	Cnidaria	Anthozoa	Hexacorallia	Actiniaria	Actinioidea	Stichodactylidae	Heteractis	magnifica	Heteractis magnifica	Yes	Adult	Mucus	July	2017	Unknown	Unknown	Pet Store	Aquarium	Aquarium	Aquarium	Aquarium	Lab	Healthy	Contact(DirectAmphiprion)	<1	DNeasy Blood & Tissue Kit	Audet-Gilbert, É., Sylvain, F.É., Bouslama, S. and Derome, N., 2021. Microbiomes of clownfish and their symbiotic host anemone converge before their first physical contact.
SRR8899012	SAMN11399555	MiSeq	Illumina_merged	?V3-4	3	Cnidaria	Anthozoa	Hexacorallia	Actiniaria	Actinioidea	Stichodactylidae	Heteractis	magnifica	Heteractis magnifica	Yes	Adult	Mucus	July	2017	Unknown	Unknown	Pet Store	Aquarium	Aquarium	Aquarium	Aquarium	Lab	Healthy	Contact(DirectAmphiprion)	<1	DNeasy Blood & Tissue Kit	Audet-Gilbert, É., Sylvain, F.É., Bouslama, S. and Derome, N., 2021. Microbiomes of clownfish and their symbiotic host anemone converge before their first physical contact.
SRR8899013	SAMN11399558	MiSeq	Illumina_merged	?V3-4	3	Cnidaria	Anthozoa	Hexacorallia	Actiniaria	Actinioidea	Stichodactylidae	Heteractis	magnifica	Heteractis magnifica	Yes	Adult	Mucus	July	2017	Unknown	Unknown	Pet Store	Aquarium	Aquarium	Aquarium	Aquarium	Lab	Healthy	Contact(DirectAmphiprion)	<1	DNeasy Blood & Tissue Kit	Audet-Gilbert, É., Sylvain, F.É., Bouslama, S. and Derome, N., 2021. Microbiomes of clownfish and their symbiotic host anemone converge before their first physical contact.
SRR8243333	SAMN10462831	MiSeq	Illumina_single	515F-806R	4	Cnidaria	Anthozoa	Hexacorallia	Actiniaria	Actinioidea	Stichodactylidae	Heteractis	magnifica	Heteractis magnifica	Yes	Adult	Mucus	November	2015	UpperShallow(0-15m)	Shallow	Mayotte fringing reef	Mozambique Channel	Indian Ocean	45.08	-12.96	Field	Healthy	Ambient	None	Maxwell Buccal Swab LEV DNA Kit	Chiarello, M., Auguet, J.C., Graham, N.A., Claverie, T., Sucré, E., Bouvier, C., Rieuvilleneuve, F., Restrepo-Ortiz, C.X., Bettarel, Y., Villéger, S. and Bouvier, T., 2020. Exceptional but vulnerable microbial diversity in coral reef animal surface microbiomes. Proceedings of the Royal Society B, 287(1927), p.20200642.
SRR8243334	SAMN10462830	MiSeq	Illumina_single	515F-806R	4	Cnidaria	Anthozoa	Hexacorallia	Actiniaria	Actinioidea	Stichodactylidae	Heteractis	magnifica	Heteractis magnifica	Yes	Adult	Mucus	November	2015	UpperShallow(0-15m)	Shallow	Mayotte fringing reef	Mozambique Channel	Indian Ocean	45.08	-12.96	Field	Healthy	Ambient	None	Maxwell Buccal Swab LEV DNA Kit	Chiarello, M., Auguet, J.C., Graham, N.A., Claverie, T., Sucré, E., Bouvier, C., Rieuvilleneuve, F., Restrepo-Ortiz, C.X., Bettarel, Y., Villéger, S. and Bouvier, T., 2020. Exceptional but vulnerable microbial diversity in coral reef animal surface microbiomes. Proceedings of the Royal Society B, 287(1927), p.20200642.
SRR8126742	SAMN10340842	MiSeq	Illumina_single	515F-806R	4	Cnidaria	Anthozoa	Hexacorallia	Actiniaria	Actinioidea	Stichodactylidae	Heteractis	magnifica	Heteractis magnifica	Yes	Adult	Mucus	November	2017	UpperShallow(0-15m)	Shallow	Banyuls-sur-Mer	Mediterranean Sea	Mediterranean Sea	3.15	42.81	Lab	Healthy	Control	90	AllPrep DNA/RNA Mini kit	Roux, N., Lami, R., Salis, P., Magrê©, K., Romans, P., Masanet, P., Lecchini, D. and Laudet, V., 2019. Sea anemone and clownfish microbiota diversity and variation during the initial steps of symbiosis. Scientific reports, 9(1), pp.1-13.
SRR8126743	SAMN10340841	MiSeq	Illumina_single	515F-806R	4	Cnidaria	Anthozoa	Hexacorallia	Actiniaria	Actinioidea	Stichodactylidae	Heteractis	magnifica	Heteractis magnifica	Yes	Adult	Mucus	May	2017	UpperShallow(0-15m)	Shallow	Banyuls-sur-Mer	Mediterranean Sea	Mediterranean Sea	3.15	42.81	Lab	Healthy	Control	90	AllPrep DNA/RNA Mini kit	Roux, N., Lami, R., Salis, P., Magrê©, K., Romans, P., Masanet, P., Lecchini, D. and Laudet, V., 2019. Sea anemone and clownfish microbiota diversity and variation during the initial steps of symbiosis. Scientific reports, 9(1), pp.1-13.
HM10i	HM10i	MiSeq	Illumina_single	515F-806R	4	Cnidaria	Anthozoa	Hexacorallia	Actiniaria	Actinioidea	Stichodactylidae	Heteractis	magnifica	Heteractis magnifica	Yes	Adult	Tentacles	Unknown	Unknown	UpperShallow(0-15m)	Shallow	Huvadhoo Atoll	Laccadive Sea	Indian Ocean	73.18431389	0.1960806	Field	Healthy	Ambient	None	DNeasy Blood & Tissue Kit	Titus, B.M., Laroche, R., Rodríguez, E., Wirshing, H. and Meyer, C.P., 2020. Host identity and symbiotic association affects the taxonomic and functional diversity of the clownfish-hosting sea anemone microbiome. Biology letters, 16(2), p.20190738.
HM10ii	HM10ii	MiSeq	Illumina_single	515F-806R	4	Cnidaria	Anthozoa	Hexacorallia	Actiniaria	Actinioidea	Stichodactylidae	Heteractis	magnifica	Heteractis magnifica	Yes	Adult	Tentacles	Unknown	Unknown	UpperShallow(0-15m)	Shallow	Huvadhoo Atoll	Laccadive Sea	Indian Ocean	73.18431389	0.1960806	Field	Healthy	Ambient	None	DNeasy Blood & Tissue Kit	Titus, B.M., Laroche, R., Rodríguez, E., Wirshing, H. and Meyer, C.P., 2020. Host identity and symbiotic association affects the taxonomic and functional diversity of the clownfish-hosting sea anemone microbiome. Biology letters, 16(2), p.20190738.
HM11i	HM11i	MiSeq	Illumina_single	515F-806R	4	Cnidaria	Anthozoa	Hexacorallia	Actiniaria	Actinioidea	Stichodactylidae	Heteractis	magnifica	Heteractis magnifica	Yes	Adult	Tentacles	Unknown	Unknown	UpperShallow(0-15m)	Shallow	Huvadhoo Atoll	Laccadive Sea	Indian Ocean	73.18431389	0.1960806	Field	Healthy	Ambient	None	DNeasy Blood & Tissue Kit	Titus, B.M., Laroche, R., Rodríguez, E., Wirshing, H. and Meyer, C.P., 2020. Host identity and symbiotic association affects the taxonomic and functional diversity of the clownfish-hosting sea anemone microbiome. Biology letters, 16(2), p.20190738.
HM11ii	HM11ii	MiSeq	Illumina_single	515F-806R	4	Cnidaria	Anthozoa	Hexacorallia	Actiniaria	Actinioidea	Stichodactylidae	Heteractis	magnifica	Heteractis magnifica	Yes	Adult	Tentacles	Unknown	Unknown	UpperShallow(0-15m)	Shallow	Huvadhoo Atoll	Laccadive Sea	Indian Ocean	73.18431389	0.1960806	Field	Healthy	Ambient	None	DNeasy Blood & Tissue Kit	Titus, B.M., Laroche, R., Rodríguez, E., Wirshing, H. and Meyer, C.P., 2020. Host identity and symbiotic association affects the taxonomic and functional diversity of the clownfish-hosting sea anemone microbiome. Biology letters, 16(2), p.20190738.
HM12i	HM12i	MiSeq	Illumina_single	515F-806R	4	Cnidaria	Anthozoa	Hexacorallia	Actiniaria	Actinioidea	Stichodactylidae	Heteractis	magnifica	Heteractis magnifica	Yes	Adult	Tentacles	Unknown	Unknown	UpperShallow(0-15m)	Shallow	Huvadhoo Atoll	Laccadive Sea	Indian Ocean	73.18431389	0.1960806	Field	Healthy	Ambient	None	DNeasy Blood & Tissue Kit	Titus, B.M., Laroche, R., Rodríguez, E., Wirshing, H. and Meyer, C.P., 2020. Host identity and symbiotic association affects the taxonomic and functional diversity of the clownfish-hosting sea anemone microbiome. Biology letters, 16(2), p.20190738.
HM12ii	HM12ii	MiSeq	Illumina_single	515F-806R	4	Cnidaria	Anthozoa	Hexacorallia	Actiniaria	Actinioidea	Stichodactylidae	Heteractis	magnifica	Heteractis magnifica	Yes	Adult	Tentacles	Unknown	Unknown	UpperShallow(0-15m)	Shallow	Huvadhoo Atoll	Laccadive Sea	Indian Ocean	73.18431389	0.1960806	Field	Healthy	Ambient	None	DNeasy Blood & Tissue Kit	Titus, B.M., Laroche, R., Rodríguez, E., Wirshing, H. and Meyer, C.P., 2020. Host identity and symbiotic association affects the taxonomic and functional diversity of the clownfish-hosting sea anemone microbiome. Biology letters, 16(2), p.20190738.
HM16i	HM16i	MiSeq	Illumina_single	515F-806R	4	Cnidaria	Anthozoa	Hexacorallia	Actiniaria	Actinioidea	Stichodactylidae	Heteractis	magnifica	Heteractis magnifica	Yes	Adult	Tentacles	Unknown	Unknown	LowerShallow(16-30m)	Shallow	Huvadhoo Atoll	Laccadive Sea	Indian Ocean	73.18431389	0.1960806	Field	Healthy	Ambient	None	DNeasy Blood & Tissue Kit	Titus, B.M., Laroche, R., Rodríguez, E., Wirshing, H. and Meyer, C.P., 2020. Host identity and symbiotic association affects the taxonomic and functional diversity of the clownfish-hosting sea anemone microbiome. Biology letters, 16(2), p.20190738.
HM16ii	HM16ii	MiSeq	Illumina_single	515F-806R	4	Cnidaria	Anthozoa	Hexacorallia	Actiniaria	Actinioidea	Stichodactylidae	Heteractis	magnifica	Heteractis magnifica	Yes	Adult	Tentacles	Unknown	Unknown	LowerShallow(16-30m)	Shallow	Huvadhoo Atoll	Laccadive Sea	Indian Ocean	73.18431389	0.1960806	Field	Healthy	Ambient	None	DNeasy Blood & Tissue Kit	Titus, B.M., Laroche, R., Rodríguez, E., Wirshing, H. and Meyer, C.P., 2020. Host identity and symbiotic association affects the taxonomic and functional diversity of the clownfish-hosting sea anemone microbiome. Biology letters, 16(2), p.20190738.
HM18i	HM18i	MiSeq	Illumina_single	515F-806R	4	Cnidaria	Anthozoa	Hexacorallia	Actiniaria	Actinioidea	Stichodactylidae	Heteractis	magnifica	Heteractis magnifica	Yes	Adult	Tentacles	Unknown	Unknown	LowerShallow(16-30m)	Shallow	Huvadhoo Atoll	Laccadive Sea	Indian Ocean	73.18431389	0.1960806	Field	Healthy	Ambient	None	DNeasy Blood & Tissue Kit	Titus, B.M., Laroche, R., Rodríguez, E., Wirshing, H. and Meyer, C.P., 2020. Host identity and symbiotic association affects the taxonomic and functional diversity of the clownfish-hosting sea anemone microbiome. Biology letters, 16(2), p.20190738.
HM18ii	HM18ii	MiSeq	Illumina_single	515F-806R	4	Cnidaria	Anthozoa	Hexacorallia	Actiniaria	Actinioidea	Stichodactylidae	Heteractis	magnifica	Heteractis magnifica	Yes	Adult	Tentacles	Unknown	Unknown	LowerShallow(16-30m)	Shallow	Huvadhoo Atoll	Laccadive Sea	Indian Ocean	73.18431389	0.1960806	Field	Healthy	Ambient	None	DNeasy Blood & Tissue Kit	Titus, B.M., Laroche, R., Rodríguez, E., Wirshing, H. and Meyer, C.P., 2020. Host identity and symbiotic association affects the taxonomic and functional diversity of the clownfish-hosting sea anemone microbiome. Biology letters, 16(2), p.20190738.
HM1i	HM1i	MiSeq	Illumina_single	515F-806R	4	Cnidaria	Anthozoa	Hexacorallia	Actiniaria	Actinioidea	Stichodactylidae	Heteractis	magnifica	Heteractis magnifica	Yes	Adult	Tentacles	Unknown	Unknown	LowerShallow(16-30m)	Shallow	Huvadhoo Atoll	Laccadive Sea	Indian Ocean	73.18431389	0.1960806	Field	Healthy	Ambient	None	DNeasy Blood & Tissue Kit	Titus, B.M., Laroche, R., Rodríguez, E., Wirshing, H. and Meyer, C.P., 2020. Host identity and symbiotic association affects the taxonomic and functional diversity of the clownfish-hosting sea anemone microbiome. Biology letters, 16(2), p.20190738.
HM1ii	HM1ii	MiSeq	Illumina_single	515F-806R	4	Cnidaria	Anthozoa	Hexacorallia	Actiniaria	Actinioidea	Stichodactylidae	Heteractis	magnifica	Heteractis magnifica	Yes	Adult	Tentacles	Unknown	Unknown	LowerShallow(16-30m)	Shallow	Huvadhoo Atoll	Laccadive Sea	Indian Ocean	73.18431389	0.1960806	Field	Healthy	Ambient	None	DNeasy Blood & Tissue Kit	Titus, B.M., Laroche, R., Rodríguez, E., Wirshing, H. and Meyer, C.P., 2020. Host identity and symbiotic association affects the taxonomic and functional diversity of the clownfish-hosting sea anemone microbiome. Biology letters, 16(2), p.20190738.
HM2i	HM2i	MiSeq	Illumina_single	515F-806R	4	Cnidaria	Anthozoa	Hexacorallia	Actiniaria	Actinioidea	Stichodactylidae	Heteractis	magnifica	Heteractis magnifica	Yes	Adult	Tentacles	Unknown	Unknown	LowerShallow(16-30m)	Shallow	Huvadhoo Atoll	Laccadive Sea	Indian Ocean	73.18431389	0.1960806	Field	Healthy	Ambient	None	DNeasy Blood & Tissue Kit	Titus, B.M., Laroche, R., Rodríguez, E., Wirshing, H. and Meyer, C.P., 2020. Host identity and symbiotic association affects the taxonomic and functional diversity of the clownfish-hosting sea anemone microbiome. Biology letters, 16(2), p.20190738.
HM2ii	HM2ii	MiSeq	Illumina_single	515F-806R	4	Cnidaria	Anthozoa	Hexacorallia	Actiniaria	Actinioidea	Stichodactylidae	Heteractis	magnifica	Heteractis magnifica	Yes	Adult	Tentacles	Unknown	Unknown	LowerShallow(16-30m)	Shallow	Huvadhoo Atoll	Laccadive Sea	Indian Ocean	73.18431389	0.1960806	Field	Healthy	Ambient	None	DNeasy Blood & Tissue Kit	Titus, B.M., Laroche, R., Rodríguez, E., Wirshing, H. and Meyer, C.P., 2020. Host identity and symbiotic association affects the taxonomic and functional diversity of the clownfish-hosting sea anemone microbiome. Biology letters, 16(2), p.20190738.
HM3i	HM3i	MiSeq	Illumina_single	515F-806R	4	Cnidaria	Anthozoa	Hexacorallia	Actiniaria	Actinioidea	Stichodactylidae	Heteractis	magnifica	Heteractis magnifica	Yes	Adult	Tentacles	Unknown	Unknown	LowerShallow(16-30m)	Shallow	Huvadhoo Atoll	Laccadive Sea	Indian Ocean	73.18431389	0.1960806	Field	Healthy	Ambient	None	DNeasy Blood & Tissue Kit	Titus, B.M., Laroche, R., Rodríguez, E., Wirshing, H. and Meyer, C.P., 2020. Host identity and symbiotic association affects the taxonomic and functional diversity of the clownfish-hosting sea anemone microbiome. Biology letters, 16(2), p.20190738.
HM3ii	HM3ii	MiSeq	Illumina_single	515F-806R	4	Cnidaria	Anthozoa	Hexacorallia	Actiniaria	Actinioidea	Stichodactylidae	Heteractis	magnifica	Heteractis magnifica	Yes	Adult	Tentacles	Unknown	Unknown	LowerShallow(16-30m)	Shallow	Huvadhoo Atoll	Laccadive Sea	Indian Ocean	73.18431389	0.1960806	Field	Healthy	Ambient	None	DNeasy Blood & Tissue Kit	Titus, B.M., Laroche, R., Rodríguez, E., Wirshing, H. and Meyer, C.P., 2020. Host identity and symbiotic association affects the taxonomic and functional diversity of the clownfish-hosting sea anemone microbiome. Biology letters, 16(2), p.20190738.
HM4i	HM4i	MiSeq	Illumina_single	515F-806R	4	Cnidaria	Anthozoa	Hexacorallia	Actiniaria	Actinioidea	Stichodactylidae	Heteractis	magnifica	Heteractis magnifica	Yes	Adult	Tentacles	Unknown	Unknown	LowerShallow(16-30m)	Shallow	Huvadhoo Atoll	Laccadive Sea	Indian Ocean	73.18431389	0.1960806	Field	Healthy	Ambient	None	DNeasy Blood & Tissue Kit	Titus, B.M., Laroche, R., Rodríguez, E., Wirshing, H. and Meyer, C.P., 2020. Host identity and symbiotic association affects the taxonomic and functional diversity of the clownfish-hosting sea anemone microbiome. Biology letters, 16(2), p.20190738.
HM4ii	HM4ii	MiSeq	Illumina_single	515F-806R	4	Cnidaria	Anthozoa	Hexacorallia	Actiniaria	Actinioidea	Stichodactylidae	Heteractis	magnifica	Heteractis magnifica	Yes	Adult	Tentacles	Unknown	Unknown	LowerShallow(16-30m)	Shallow	Huvadhoo Atoll	Laccadive Sea	Indian Ocean	73.18431389	0.1960806	Field	Healthy	Ambient	None	DNeasy Blood & Tissue Kit	Titus, B.M., Laroche, R., Rodríguez, E., Wirshing, H. and Meyer, C.P., 2020. Host identity and symbiotic association affects the taxonomic and functional diversity of the clownfish-hosting sea anemone microbiome. Biology letters, 16(2), p.20190738.
HM5i	HM5i	MiSeq	Illumina_single	515F-806R	4	Cnidaria	Anthozoa	Hexacorallia	Actiniaria	Actinioidea	Stichodactylidae	Heteractis	magnifica	Heteractis magnifica	Yes	Adult	Tentacles	Unknown	Unknown	LowerShallow(16-30m)	Shallow	Huvadhoo Atoll	Laccadive Sea	Indian Ocean	73.18431389	0.1960806	Field	Healthy	Ambient	None	DNeasy Blood & Tissue Kit	Titus, B.M., Laroche, R., Rodríguez, E., Wirshing, H. and Meyer, C.P., 2020. Host identity and symbiotic association affects the taxonomic and functional diversity of the clownfish-hosting sea anemone microbiome. Biology letters, 16(2), p.20190738.
HM5ii	HM5ii	MiSeq	Illumina_single	515F-806R	4	Cnidaria	Anthozoa	Hexacorallia	Actiniaria	Actinioidea	Stichodactylidae	Heteractis	magnifica	Heteractis magnifica	Yes	Adult	Tentacles	Unknown	Unknown	LowerShallow(16-30m)	Shallow	Huvadhoo Atoll	Laccadive Sea	Indian Ocean	73.18431389	0.1960806	Field	Healthy	Ambient	None	DNeasy Blood & Tissue Kit	Titus, B.M., Laroche, R., Rodríguez, E., Wirshing, H. and Meyer, C.P., 2020. Host identity and symbiotic association affects the taxonomic and functional diversity of the clownfish-hosting sea anemone microbiome. Biology letters, 16(2), p.20190738.
HM6i	HM6i	MiSeq	Illumina_single	515F-806R	4	Cnidaria	Anthozoa	Hexacorallia	Actiniaria	Actinioidea	Stichodactylidae	Heteractis	magnifica	Heteractis magnifica	Yes	Adult	Tentacles	Unknown	Unknown	UpperShallow(0-15m)	Shallow	Huvadhoo Atoll	Laccadive Sea	Indian Ocean	73.18431389	0.1960806	Field	Healthy	Ambient	None	DNeasy Blood & Tissue Kit	Titus, B.M., Laroche, R., Rodríguez, E., Wirshing, H. and Meyer, C.P., 2020. Host identity and symbiotic association affects the taxonomic and functional diversity of the clownfish-hosting sea anemone microbiome. Biology letters, 16(2), p.20190738.
HM6ii	HM6ii	MiSeq	Illumina_single	515F-806R	4	Cnidaria	Anthozoa	Hexacorallia	Actiniaria	Actinioidea	Stichodactylidae	Heteractis	magnifica	Heteractis magnifica	Yes	Adult	Tentacles	Unknown	Unknown	UpperShallow(0-15m)	Shallow	Huvadhoo Atoll	Laccadive Sea	Indian Ocean	73.18431389	0.1960806	Field	Healthy	Ambient	None	DNeasy Blood & Tissue Kit	Titus, B.M., Laroche, R., Rodríguez, E., Wirshing, H. and Meyer, C.P., 2020. Host identity and symbiotic association affects the taxonomic and functional diversity of the clownfish-hosting sea anemone microbiome. Biology letters, 16(2), p.20190738.
HM7i	HM7i	MiSeq	Illumina_single	515F-806R	4	Cnidaria	Anthozoa	Hexacorallia	Actiniaria	Actinioidea	Stichodactylidae	Heteractis	magnifica	Heteractis magnifica	Yes	Adult	Tentacles	Unknown	Unknown	UpperShallow(0-15m)	Shallow	Huvadhoo Atoll	Laccadive Sea	Indian Ocean	73.18431389	0.1960806	Field	Healthy	Ambient	None	DNeasy Blood & Tissue Kit	Titus, B.M., Laroche, R., Rodríguez, E., Wirshing, H. and Meyer, C.P., 2020. Host identity and symbiotic association affects the taxonomic and functional diversity of the clownfish-hosting sea anemone microbiome. Biology letters, 16(2), p.20190738.
HM7ii	HM7ii	MiSeq	Illumina_single	515F-806R	4	Cnidaria	Anthozoa	Hexacorallia	Actiniaria	Actinioidea	Stichodactylidae	Heteractis	magnifica	Heteractis magnifica	Yes	Adult	Tentacles	Unknown	Unknown	UpperShallow(0-15m)	Shallow	Huvadhoo Atoll	Laccadive Sea	Indian Ocean	73.18431389	0.1960806	Field	Healthy	Ambient	None	DNeasy Blood & Tissue Kit	Titus, B.M., Laroche, R., Rodríguez, E., Wirshing, H. and Meyer, C.P., 2020. Host identity and symbiotic association affects the taxonomic and functional diversity of the clownfish-hosting sea anemone microbiome. Biology letters, 16(2), p.20190738.
HM8i	HM8i	MiSeq	Illumina_single	515F-806R	4	Cnidaria	Anthozoa	Hexacorallia	Actiniaria	Actinioidea	Stichodactylidae	Heteractis	magnifica	Heteractis magnifica	Yes	Adult	Tentacles	Unknown	Unknown	UpperShallow(0-15m)	Shallow	Huvadhoo Atoll	Laccadive Sea	Indian Ocean	73.18431389	0.1960806	Field	Healthy	Ambient	None	DNeasy Blood & Tissue Kit	Titus, B.M., Laroche, R., Rodríguez, E., Wirshing, H. and Meyer, C.P., 2020. Host identity and symbiotic association affects the taxonomic and functional diversity of the clownfish-hosting sea anemone microbiome. Biology letters, 16(2), p.20190738.
HM8ii	HM8ii	MiSeq	Illumina_single	515F-806R	4	Cnidaria	Anthozoa	Hexacorallia	Actiniaria	Actinioidea	Stichodactylidae	Heteractis	magnifica	Heteractis magnifica	Yes	Adult	Tentacles	Unknown	Unknown	UpperShallow(0-15m)	Shallow	Huvadhoo Atoll	Laccadive Sea	Indian Ocean	73.18431389	0.1960806	Field	Healthy	Ambient	None	DNeasy Blood & Tissue Kit	Titus, B.M., Laroche, R., Rodríguez, E., Wirshing, H. and Meyer, C.P., 2020. Host identity and symbiotic association affects the taxonomic and functional diversity of the clownfish-hosting sea anemone microbiome. Biology letters, 16(2), p.20190738.
HM9i	HM9i	MiSeq	Illumina_single	515F-806R	4	Cnidaria	Anthozoa	Hexacorallia	Actiniaria	Actinioidea	Stichodactylidae	Heteractis	magnifica	Heteractis magnifica	Yes	Adult	Tentacles	Unknown	Unknown	UpperShallow(0-15m)	Shallow	Huvadhoo Atoll	Laccadive Sea	Indian Ocean	73.18431389	0.1960806	Field	Healthy	Ambient	None	DNeasy Blood & Tissue Kit	Titus, B.M., Laroche, R., Rodríguez, E., Wirshing, H. and Meyer, C.P., 2020. Host identity and symbiotic association affects the taxonomic and functional diversity of the clownfish-hosting sea anemone microbiome. Biology letters, 16(2), p.20190738.
HM9ii	HM9ii	MiSeq	Illumina_single	515F-806R	4	Cnidaria	Anthozoa	Hexacorallia	Actiniaria	Actinioidea	Stichodactylidae	Heteractis	magnifica	Heteractis magnifica	Yes	Adult	Tentacles	Unknown	Unknown	UpperShallow(0-15m)	Shallow	Huvadhoo Atoll	Laccadive Sea	Indian Ocean	73.18431389	0.1960806	Field	Healthy	Ambient	None	DNeasy Blood & Tissue Kit	Titus, B.M., Laroche, R., Rodríguez, E., Wirshing, H. and Meyer, C.P., 2020. Host identity and symbiotic association affects the taxonomic and functional diversity of the clownfish-hosting sea anemone microbiome. Biology letters, 16(2), p.20190738.
HMpp10i	HMpp10i	MiSeq	Illumina_single	515F-806R	4	Cnidaria	Anthozoa	Hexacorallia	Actiniaria	Actinioidea	Stichodactylidae	Heteractis	magnifica	Heteractis magnifica	Yes	Adult	Tentacles	Unknown	Unknown	UpperShallow(0-15m)	Shallow	Huvadhoo Atoll	Laccadive Sea	Indian Ocean	73.18431389	0.1960806	Field	Healthy	Ambient	None	DNeasy Blood & Tissue Kit	Titus, B.M., Laroche, R., Rodríguez, E., Wirshing, H. and Meyer, C.P., 2020. Host identity and symbiotic association affects the taxonomic and functional diversity of the clownfish-hosting sea anemone microbiome. Biology letters, 16(2), p.20190738.
HMpp10ii	HMpp10ii	MiSeq	Illumina_single	515F-806R	4	Cnidaria	Anthozoa	Hexacorallia	Actiniaria	Actinioidea	Stichodactylidae	Heteractis	magnifica	Heteractis magnifica	Yes	Adult	Tentacles	Unknown	Unknown	UpperShallow(0-15m)	Shallow	Huvadhoo Atoll	Laccadive Sea	Indian Ocean	73.18431389	0.1960806	Field	Healthy	Ambient	None	DNeasy Blood & Tissue Kit	Titus, B.M., Laroche, R., Rodríguez, E., Wirshing, H. and Meyer, C.P., 2020. Host identity and symbiotic association affects the taxonomic and functional diversity of the clownfish-hosting sea anemone microbiome. Biology letters, 16(2), p.20190738.
HMpp2i	HMpp2i	MiSeq	Illumina_single	515F-806R	4	Cnidaria	Anthozoa	Hexacorallia	Actiniaria	Actinioidea	Stichodactylidae	Heteractis	magnifica	Heteractis magnifica	Yes	Adult	Tentacles	Unknown	Unknown	UpperShallow(0-15m)	Shallow	Huvadhoo Atoll	Laccadive Sea	Indian Ocean	73.18431389	0.1960806	Field	Healthy	Ambient	None	DNeasy Blood & Tissue Kit	Titus, B.M., Laroche, R., Rodríguez, E., Wirshing, H. and Meyer, C.P., 2020. Host identity and symbiotic association affects the taxonomic and functional diversity of the clownfish-hosting sea anemone microbiome. Biology letters, 16(2), p.20190738.
HMpp2ii	HMpp2ii	MiSeq	Illumina_single	515F-806R	4	Cnidaria	Anthozoa	Hexacorallia	Actiniaria	Actinioidea	Stichodactylidae	Heteractis	magnifica	Heteractis magnifica	Yes	Adult	Tentacles	Unknown	Unknown	UpperShallow(0-15m)	Shallow	Huvadhoo Atoll	Laccadive Sea	Indian Ocean	73.18431389	0.1960806	Field	Healthy	Ambient	None	DNeasy Blood & Tissue Kit	Titus, B.M., Laroche, R., Rodríguez, E., Wirshing, H. and Meyer, C.P., 2020. Host identity and symbiotic association affects the taxonomic and functional diversity of the clownfish-hosting sea anemone microbiome. Biology letters, 16(2), p.20190738.
HMpp3i	HMpp3i	MiSeq	Illumina_single	515F-806R	4	Cnidaria	Anthozoa	Hexacorallia	Actiniaria	Actinioidea	Stichodactylidae	Heteractis	magnifica	Heteractis magnifica	Yes	Adult	Tentacles	Unknown	Unknown	UpperShallow(0-15m)	Shallow	Huvadhoo Atoll	Laccadive Sea	Indian Ocean	73.18431389	0.1960806	Field	Healthy	Ambient	None	DNeasy Blood & Tissue Kit	Titus, B.M., Laroche, R., Rodríguez, E., Wirshing, H. and Meyer, C.P., 2020. Host identity and symbiotic association affects the taxonomic and functional diversity of the clownfish-hosting sea anemone microbiome. Biology letters, 16(2), p.20190738.
HMpp3ii	HMpp3ii	MiSeq	Illumina_single	515F-806R	4	Cnidaria	Anthozoa	Hexacorallia	Actiniaria	Actinioidea	Stichodactylidae	Heteractis	magnifica	Heteractis magnifica	Yes	Adult	Tentacles	Unknown	Unknown	UpperShallow(0-15m)	Shallow	Huvadhoo Atoll	Laccadive Sea	Indian Ocean	73.18431389	0.1960806	Field	Healthy	Ambient	None	DNeasy Blood & Tissue Kit	Titus, B.M., Laroche, R., Rodríguez, E., Wirshing, H. and Meyer, C.P., 2020. Host identity and symbiotic association affects the taxonomic and functional diversity of the clownfish-hosting sea anemone microbiome. Biology letters, 16(2), p.20190738.
HMpp8i	HMpp8i	MiSeq	Illumina_single	515F-806R	4	Cnidaria	Anthozoa	Hexacorallia	Actiniaria	Actinioidea	Stichodactylidae	Heteractis	magnifica	Heteractis magnifica	Yes	Adult	Tentacles	Unknown	Unknown	UpperShallow(0-15m)	Shallow	Huvadhoo Atoll	Laccadive Sea	Indian Ocean	73.18431389	0.1960806	Field	Healthy	Ambient	None	DNeasy Blood & Tissue Kit	Titus, B.M., Laroche, R., Rodríguez, E., Wirshing, H. and Meyer, C.P., 2020. Host identity and symbiotic association affects the taxonomic and functional diversity of the clownfish-hosting sea anemone microbiome. Biology letters, 16(2), p.20190738.
HMpp8ii	HMpp8ii	MiSeq	Illumina_single	515F-806R	4	Cnidaria	Anthozoa	Hexacorallia	Actiniaria	Actinioidea	Stichodactylidae	Heteractis	magnifica	Heteractis magnifica	Yes	Adult	Tentacles	Unknown	Unknown	UpperShallow(0-15m)	Shallow	Huvadhoo Atoll	Laccadive Sea	Indian Ocean	73.18431389	0.1960806	Field	Healthy	Ambient	None	DNeasy Blood & Tissue Kit	Titus, B.M., Laroche, R., Rodríguez, E., Wirshing, H. and Meyer, C.P., 2020. Host identity and symbiotic association affects the taxonomic and functional diversity of the clownfish-hosting sea anemone microbiome. Biology letters, 16(2), p.20190738.
MDP_HM_PP11i	MDP_HM_PP11i	MiSeq	Illumina_single	515F-806R	4	Cnidaria	Anthozoa	Hexacorallia	Actiniaria	Actinioidea	Stichodactylidae	Heteractis	magnifica	Heteractis magnifica	Yes	Adult	Tentacles	Unknown	Unknown	UpperShallow(0-15m)	Shallow	Huvadhoo Atoll	Laccadive Sea	Indian Ocean	73.18431389	0.1960806	Field	Healthy	Ambient	None	DNeasy Blood & Tissue Kit	Titus, B.M., Laroche, R., Rodríguez, E., Wirshing, H. and Meyer, C.P., 2020. Host identity and symbiotic association affects the taxonomic and functional diversity of the clownfish-hosting sea anemone microbiome. Biology letters, 16(2), p.20190738.
MDP_HM_PP11ii	MDP_HM_PP11ii	MiSeq	Illumina_single	515F-806R	4	Cnidaria	Anthozoa	Hexacorallia	Actiniaria	Actinioidea	Stichodactylidae	Heteractis	magnifica	Heteractis magnifica	Yes	Adult	Tentacles	Unknown	Unknown	UpperShallow(0-15m)	Shallow	Huvadhoo Atoll	Laccadive Sea	Indian Ocean	73.18431389	0.1960806	Field	Healthy	Ambient	None	DNeasy Blood & Tissue Kit	Titus, B.M., Laroche, R., Rodríguez, E., Wirshing, H. and Meyer, C.P., 2020. Host identity and symbiotic association affects the taxonomic and functional diversity of the clownfish-hosting sea anemone microbiome. Biology letters, 16(2), p.20190738.
MDP_HM_PP12i	MDP_HM_PP12i	MiSeq	Illumina_single	515F-806R	4	Cnidaria	Anthozoa	Hexacorallia	Actiniaria	Actinioidea	Stichodactylidae	Heteractis	magnifica	Heteractis magnifica	Yes	Adult	Tentacles	Unknown	Unknown	UpperShallow(0-15m)	Shallow	Huvadhoo Atoll	Laccadive Sea	Indian Ocean	73.18431389	0.1960806	Field	Healthy	Ambient	None	DNeasy Blood & Tissue Kit	Titus, B.M., Laroche, R., Rodríguez, E., Wirshing, H. and Meyer, C.P., 2020. Host identity and symbiotic association affects the taxonomic and functional diversity of the clownfish-hosting sea anemone microbiome. Biology letters, 16(2), p.20190738.
MDP_HM_PP12ii	MDP_HM_PP12ii	MiSeq	Illumina_single	515F-806R	4	Cnidaria	Anthozoa	Hexacorallia	Actiniaria	Actinioidea	Stichodactylidae	Heteractis	magnifica	Heteractis magnifica	Yes	Adult	Tentacles	Unknown	Unknown	UpperShallow(0-15m)	Shallow	Huvadhoo Atoll	Laccadive Sea	Indian Ocean	73.18431389	0.1960806	Field	Healthy	Ambient	None	DNeasy Blood & Tissue Kit	Titus, B.M., Laroche, R., Rodríguez, E., Wirshing, H. and Meyer, C.P., 2020. Host identity and symbiotic association affects the taxonomic and functional diversity of the clownfish-hosting sea anemone microbiome. Biology letters, 16(2), p.20190738.
MDP_HM_PP1i	MDP_HM_PP1i	MiSeq	Illumina_single	515F-806R	4	Cnidaria	Anthozoa	Hexacorallia	Actiniaria	Actinioidea	Stichodactylidae	Heteractis	magnifica	Heteractis magnifica	Yes	Adult	Tentacles	Unknown	Unknown	UpperShallow(0-15m)	Shallow	Huvadhoo Atoll	Laccadive Sea	Indian Ocean	73.18431389	0.1960806	Field	Healthy	Ambient	None	DNeasy Blood & Tissue Kit	Titus, B.M., Laroche, R., Rodríguez, E., Wirshing, H. and Meyer, C.P., 2020. Host identity and symbiotic association affects the taxonomic and functional diversity of the clownfish-hosting sea anemone microbiome. Biology letters, 16(2), p.20190738.
MDP_HM_PP1ii	MDP_HM_PP1ii	MiSeq	Illumina_single	515F-806R	4	Cnidaria	Anthozoa	Hexacorallia	Actiniaria	Actinioidea	Stichodactylidae	Heteractis	magnifica	Heteractis magnifica	Yes	Adult	Tentacles	Unknown	Unknown	UpperShallow(0-15m)	Shallow	Huvadhoo Atoll	Laccadive Sea	Indian Ocean	73.18431389	0.1960806	Field	Healthy	Ambient	None	DNeasy Blood & Tissue Kit	Titus, B.M., Laroche, R., Rodríguez, E., Wirshing, H. and Meyer, C.P., 2020. Host identity and symbiotic association affects the taxonomic and functional diversity of the clownfish-hosting sea anemone microbiome. Biology letters, 16(2), p.20190738.
MDPCHM_PP10i	MDPCHM_PP10i	MiSeq	Illumina_single	515F-806R	4	Cnidaria	Anthozoa	Hexacorallia	Actiniaria	Actinioidea	Stichodactylidae	Heteractis	magnifica	Heteractis magnifica	Yes	Adult	Tentacles	Unknown	Unknown	UpperShallow(0-15m)	Shallow	Huvadhoo Atoll	Laccadive Sea	Indian Ocean	73.18431389	0.1960806	Field	Healthy	Ambient	None	DNeasy Blood & Tissue Kit	Titus, B.M., Laroche, R., Rodríguez, E., Wirshing, H. and Meyer, C.P., 2020. Host identity and symbiotic association affects the taxonomic and functional diversity of the clownfish-hosting sea anemone microbiome. Biology letters, 16(2), p.20190738.
MDPCHM_PP10ii	MDPCHM_PP10ii	MiSeq	Illumina_single	515F-806R	4	Cnidaria	Anthozoa	Hexacorallia	Actiniaria	Actinioidea	Stichodactylidae	Heteractis	magnifica	Heteractis magnifica	Yes	Adult	Tentacles	Unknown	Unknown	UpperShallow(0-15m)	Shallow	Huvadhoo Atoll	Laccadive Sea	Indian Ocean	73.18431389	0.1960806	Field	Healthy	Ambient	None	DNeasy Blood & Tissue Kit	Titus, B.M., Laroche, R., Rodríguez, E., Wirshing, H. and Meyer, C.P., 2020. Host identity and symbiotic association affects the taxonomic and functional diversity of the clownfish-hosting sea anemone microbiome. Biology letters, 16(2), p.20190738.
MDPCHM_PP4i	MDPCHM_PP4i	MiSeq	Illumina_single	515F-806R	4	Cnidaria	Anthozoa	Hexacorallia	Actiniaria	Actinioidea	Stichodactylidae	Heteractis	magnifica	Heteractis magnifica	Yes	Adult	Tentacles	Unknown	Unknown	UpperShallow(0-15m)	Shallow	Huvadhoo Atoll	Laccadive Sea	Indian Ocean	73.18431389	0.1960806	Field	Healthy	Ambient	None	DNeasy Blood & Tissue Kit	Titus, B.M., Laroche, R., Rodríguez, E., Wirshing, H. and Meyer, C.P., 2020. Host identity and symbiotic association affects the taxonomic and functional diversity of the clownfish-hosting sea anemone microbiome. Biology letters, 16(2), p.20190738.
MDPCHM_PP4ii	MDPCHM_PP4ii	MiSeq	Illumina_single	515F-806R	4	Cnidaria	Anthozoa	Hexacorallia	Actiniaria	Actinioidea	Stichodactylidae	Heteractis	magnifica	Heteractis magnifica	Yes	Adult	Tentacles	Unknown	Unknown	UpperShallow(0-15m)	Shallow	Huvadhoo Atoll	Laccadive Sea	Indian Ocean	73.18431389	0.1960806	Field	Healthy	Ambient	None	DNeasy Blood & Tissue Kit	Titus, B.M., Laroche, R., Rodríguez, E., Wirshing, H. and Meyer, C.P., 2020. Host identity and symbiotic association affects the taxonomic and functional diversity of the clownfish-hosting sea anemone microbiome. Biology letters, 16(2), p.20190738.
MDPCHM_PP5i	MDPCHM_PP5i	MiSeq	Illumina_single	515F-806R	4	Cnidaria	Anthozoa	Hexacorallia	Actiniaria	Actinioidea	Stichodactylidae	Heteractis	magnifica	Heteractis magnifica	Yes	Adult	Tentacles	Unknown	Unknown	UpperShallow(0-15m)	Shallow	Huvadhoo Atoll	Laccadive Sea	Indian Ocean	73.18431389	0.1960806	Field	Healthy	Ambient	None	DNeasy Blood & Tissue Kit	Titus, B.M., Laroche, R., Rodríguez, E., Wirshing, H. and Meyer, C.P., 2020. Host identity and symbiotic association affects the taxonomic and functional diversity of the clownfish-hosting sea anemone microbiome. Biology letters, 16(2), p.20190738.
MDPCHM_PP5ii	MDPCHM_PP5ii	MiSeq	Illumina_single	515F-806R	4	Cnidaria	Anthozoa	Hexacorallia	Actiniaria	Actinioidea	Stichodactylidae	Heteractis	magnifica	Heteractis magnifica	Yes	Adult	Tentacles	Unknown	Unknown	UpperShallow(0-15m)	Shallow	Huvadhoo Atoll	Laccadive Sea	Indian Ocean	73.18431389	0.1960806	Field	Healthy	Ambient	None	DNeasy Blood & Tissue Kit	Titus, B.M., Laroche, R., Rodríguez, E., Wirshing, H. and Meyer, C.P., 2020. Host identity and symbiotic association affects the taxonomic and functional diversity of the clownfish-hosting sea anemone microbiome. Biology letters, 16(2), p.20190738.
MDPCHM_PP6i	MDPCHM_PP6i	MiSeq	Illumina_single	515F-806R	4	Cnidaria	Anthozoa	Hexacorallia	Actiniaria	Actinioidea	Stichodactylidae	Heteractis	magnifica	Heteractis magnifica	Yes	Adult	Tentacles	Unknown	Unknown	UpperShallow(0-15m)	Shallow	Huvadhoo Atoll	Laccadive Sea	Indian Ocean	73.18431389	0.1960806	Field	Healthy	Ambient	None	DNeasy Blood & Tissue Kit	Titus, B.M., Laroche, R., Rodríguez, E., Wirshing, H. and Meyer, C.P., 2020. Host identity and symbiotic association affects the taxonomic and functional diversity of the clownfish-hosting sea anemone microbiome. Biology letters, 16(2), p.20190738.
MDPCHM_PP6ii	MDPCHM_PP6ii	MiSeq	Illumina_single	515F-806R	4	Cnidaria	Anthozoa	Hexacorallia	Actiniaria	Actinioidea	Stichodactylidae	Heteractis	magnifica	Heteractis magnifica	Yes	Adult	Tentacles	Unknown	Unknown	UpperShallow(0-15m)	Shallow	Huvadhoo Atoll	Laccadive Sea	Indian Ocean	73.18431389	0.1960806	Field	Healthy	Ambient	None	DNeasy Blood & Tissue Kit	Titus, B.M., Laroche, R., Rodríguez, E., Wirshing, H. and Meyer, C.P., 2020. Host identity and symbiotic association affects the taxonomic and functional diversity of the clownfish-hosting sea anemone microbiome. Biology letters, 16(2), p.20190738.
MDPCHM_PP7i	MDPCHM_PP7i	MiSeq	Illumina_single	515F-806R	4	Cnidaria	Anthozoa	Hexacorallia	Actiniaria	Actinioidea	Stichodactylidae	Heteractis	magnifica	Heteractis magnifica	Yes	Adult	Tentacles	Unknown	Unknown	UpperShallow(0-15m)	Shallow	Huvadhoo Atoll	Laccadive Sea	Indian Ocean	73.18431389	0.1960806	Field	Healthy	Ambient	None	DNeasy Blood & Tissue Kit	Titus, B.M., Laroche, R., Rodríguez, E., Wirshing, H. and Meyer, C.P., 2020. Host identity and symbiotic association affects the taxonomic and functional diversity of the clownfish-hosting sea anemone microbiome. Biology letters, 16(2), p.20190738.
MDPCHM_PP7ii	MDPCHM_PP7ii	MiSeq	Illumina_single	515F-806R	4	Cnidaria	Anthozoa	Hexacorallia	Actiniaria	Actinioidea	Stichodactylidae	Heteractis	magnifica	Heteractis magnifica	Yes	Adult	Tentacles	Unknown	Unknown	UpperShallow(0-15m)	Shallow	Huvadhoo Atoll	Laccadive Sea	Indian Ocean	73.18431389	0.1960806	Field	Healthy	Ambient	None	DNeasy Blood & Tissue Kit	Titus, B.M., Laroche, R., Rodríguez, E., Wirshing, H. and Meyer, C.P., 2020. Host identity and symbiotic association affects the taxonomic and functional diversity of the clownfish-hosting sea anemone microbiome. Biology letters, 16(2), p.20190738.
MAL_11SM5i	MAL_11SM5i	MiSeq	Illumina_single	515F-806R	4	Cnidaria	Anthozoa	Hexacorallia	Actiniaria	Actinioidea	Stichodactylidae	Stichodactyla	mertensii	Stichodactyla mertensii	Yes	Adult	Tentacles	Unknown	Unknown	LowerShallow(16-30m)	Shallow	Huvadhoo Atoll	Laccadive Sea	Indian Ocean	73.18431389	0.1960806	Field	Healthy	Ambient	None	DNeasy Blood & Tissue Kit	Titus, B.M., Laroche, R., Rodríguez, E., Wirshing, H. and Meyer, C.P., 2020. Host identity and symbiotic association affects the taxonomic and functional diversity of the clownfish-hosting sea anemone microbiome. Biology letters, 16(2), p.20190738.
MAL_11SM5ii	MAL_11SM5ii	MiSeq	Illumina_single	515F-806R	4	Cnidaria	Anthozoa	Hexacorallia	Actiniaria	Actinioidea	Stichodactylidae	Stichodactyla	mertensii	Stichodactyla mertensii	Yes	Adult	Tentacles	Unknown	Unknown	LowerShallow(16-30m)	Shallow	Huvadhoo Atoll	Laccadive Sea	Indian Ocean	73.18431389	0.1960806	Field	Healthy	Ambient	None	DNeasy Blood & Tissue Kit	Titus, B.M., Laroche, R., Rodríguez, E., Wirshing, H. and Meyer, C.P., 2020. Host identity and symbiotic association affects the taxonomic and functional diversity of the clownfish-hosting sea anemone microbiome. Biology letters, 16(2), p.20190738.
MAL18SM_5i	MAL18SM_5i	MiSeq	Illumina_single	515F-806R	4	Cnidaria	Anthozoa	Hexacorallia	Actiniaria	Actinioidea	Stichodactylidae	Stichodactyla	mertensii	Stichodactyla mertensii	Yes	Adult	Tentacles	Unknown	Unknown	UpperShallow(0-15m)	Shallow	Huvadhoo Atoll	Laccadive Sea	Indian Ocean	73.18431389	0.1960806	Field	Healthy	Ambient	None	DNeasy Blood & Tissue Kit	Titus, B.M., Laroche, R., Rodríguez, E., Wirshing, H. and Meyer, C.P., 2020. Host identity and symbiotic association affects the taxonomic and functional diversity of the clownfish-hosting sea anemone microbiome. Biology letters, 16(2), p.20190738.
MAL18SM_5ii	MAL18SM_5ii	MiSeq	Illumina_single	515F-806R	4	Cnidaria	Anthozoa	Hexacorallia	Actiniaria	Actinioidea	Stichodactylidae	Stichodactyla	mertensii	Stichodactyla mertensii	Yes	Adult	Tentacles	Unknown	Unknown	UpperShallow(0-15m)	Shallow	Huvadhoo Atoll	Laccadive Sea	Indian Ocean	73.18431389	0.1960806	Field	Healthy	Ambient	None	DNeasy Blood & Tissue Kit	Titus, B.M., Laroche, R., Rodríguez, E., Wirshing, H. and Meyer, C.P., 2020. Host identity and symbiotic association affects the taxonomic and functional diversity of the clownfish-hosting sea anemone microbiome. Biology letters, 16(2), p.20190738.
MAL33_SM7i	MAL33_SM7i	MiSeq	Illumina_single	515F-806R	4	Cnidaria	Anthozoa	Hexacorallia	Actiniaria	Actinioidea	Stichodactylidae	Stichodactyla	mertensii	Stichodactyla mertensii	Yes	Adult	Tentacles	Unknown	Unknown	LowerShallow(16-30m)	Shallow	Huvadhoo Atoll	Laccadive Sea	Indian Ocean	73.18431389	0.1960806	Field	Healthy	Ambient	None	DNeasy Blood & Tissue Kit	Titus, B.M., Laroche, R., Rodríguez, E., Wirshing, H. and Meyer, C.P., 2020. Host identity and symbiotic association affects the taxonomic and functional diversity of the clownfish-hosting sea anemone microbiome. Biology letters, 16(2), p.20190738.
MAL33_SM7ii	MAL33_SM7ii	MiSeq	Illumina_single	515F-806R	4	Cnidaria	Anthozoa	Hexacorallia	Actiniaria	Actinioidea	Stichodactylidae	Stichodactyla	mertensii	Stichodactyla mertensii	Yes	Adult	Tentacles	Unknown	Unknown	LowerShallow(16-30m)	Shallow	Huvadhoo Atoll	Laccadive Sea	Indian Ocean	73.18431389	0.1960806	Field	Healthy	Ambient	None	DNeasy Blood & Tissue Kit	Titus, B.M., Laroche, R., Rodríguez, E., Wirshing, H. and Meyer, C.P., 2020. Host identity and symbiotic association affects the taxonomic and functional diversity of the clownfish-hosting sea anemone microbiome. Biology letters, 16(2), p.20190738.
MDFBSM2i	MDFBSM2i	MiSeq	Illumina_single	515F-806R	4	Cnidaria	Anthozoa	Hexacorallia	Actiniaria	Actinioidea	Stichodactylidae	Stichodactyla	mertensii	Stichodactyla mertensii	Yes	Adult	Tentacles	Unknown	Unknown	LowerShallow(16-30m)	Shallow	Huvadhoo Atoll	Laccadive Sea	Indian Ocean	73.18431389	0.1960806	Field	Healthy	Ambient	None	DNeasy Blood & Tissue Kit	Titus, B.M., Laroche, R., Rodríguez, E., Wirshing, H. and Meyer, C.P., 2020. Host identity and symbiotic association affects the taxonomic and functional diversity of the clownfish-hosting sea anemone microbiome. Biology letters, 16(2), p.20190738.
MDFBSM2ii	MDFBSM2ii	MiSeq	Illumina_single	515F-806R	4	Cnidaria	Anthozoa	Hexacorallia	Actiniaria	Actinioidea	Stichodactylidae	Stichodactyla	mertensii	Stichodactyla mertensii	Yes	Adult	Tentacles	Unknown	Unknown	LowerShallow(16-30m)	Shallow	Huvadhoo Atoll	Laccadive Sea	Indian Ocean	73.18431389	0.1960806	Field	Healthy	Ambient	None	DNeasy Blood & Tissue Kit	Titus, B.M., Laroche, R., Rodríguez, E., Wirshing, H. and Meyer, C.P., 2020. Host identity and symbiotic association affects the taxonomic and functional diversity of the clownfish-hosting sea anemone microbiome. Biology letters, 16(2), p.20190738.
MDKNSM3i	MDKNSM3i	MiSeq	Illumina_single	515F-806R	4	Cnidaria	Anthozoa	Hexacorallia	Actiniaria	Actinioidea	Stichodactylidae	Stichodactyla	mertensii	Stichodactyla mertensii	Yes	Adult	Tentacles	Unknown	Unknown	UpperShallow(0-15m)	Shallow	Huvadhoo Atoll	Laccadive Sea	Indian Ocean	73.18431389	0.1960806	Field	Healthy	Ambient	None	DNeasy Blood & Tissue Kit	Titus, B.M., Laroche, R., Rodríguez, E., Wirshing, H. and Meyer, C.P., 2020. Host identity and symbiotic association affects the taxonomic and functional diversity of the clownfish-hosting sea anemone microbiome. Biology letters, 16(2), p.20190738.
MDKNSM3ii	MDKNSM3ii	MiSeq	Illumina_single	515F-806R	4	Cnidaria	Anthozoa	Hexacorallia	Actiniaria	Actinioidea	Stichodactylidae	Stichodactyla	mertensii	Stichodactyla mertensii	Yes	Adult	Tentacles	Unknown	Unknown	UpperShallow(0-15m)	Shallow	Huvadhoo Atoll	Laccadive Sea	Indian Ocean	73.18431389	0.1960806	Field	Healthy	Ambient	None	DNeasy Blood & Tissue Kit	Titus, B.M., Laroche, R., Rodríguez, E., Wirshing, H. and Meyer, C.P., 2020. Host identity and symbiotic association affects the taxonomic and functional diversity of the clownfish-hosting sea anemone microbiome. Biology letters, 16(2), p.20190738.
MDKNSM4i	MDKNSM4i	MiSeq	Illumina_single	515F-806R	4	Cnidaria	Anthozoa	Hexacorallia	Actiniaria	Actinioidea	Stichodactylidae	Stichodactyla	mertensii	Stichodactyla mertensii	Yes	Adult	Tentacles	Unknown	Unknown	LowerShallow(16-30m)	Shallow	Huvadhoo Atoll	Laccadive Sea	Indian Ocean	73.18431389	0.1960806	Field	Healthy	Ambient	None	DNeasy Blood & Tissue Kit	Titus, B.M., Laroche, R., Rodríguez, E., Wirshing, H. and Meyer, C.P., 2020. Host identity and symbiotic association affects the taxonomic and functional diversity of the clownfish-hosting sea anemone microbiome. Biology letters, 16(2), p.20190738.
MDKNSM4ii	MDKNSM4ii	MiSeq	Illumina_single	515F-806R	4	Cnidaria	Anthozoa	Hexacorallia	Actiniaria	Actinioidea	Stichodactylidae	Stichodactyla	mertensii	Stichodactyla mertensii	Yes	Adult	Tentacles	Unknown	Unknown	UpperShallow(0-15m)	Shallow	Huvadhoo Atoll	Laccadive Sea	Indian Ocean	73.18431389	0.1960806	Field	Healthy	Ambient	None	DNeasy Blood & Tissue Kit	Titus, B.M., Laroche, R., Rodríguez, E., Wirshing, H. and Meyer, C.P., 2020. Host identity and symbiotic association affects the taxonomic and functional diversity of the clownfish-hosting sea anemone microbiome. Biology letters, 16(2), p.20190738.
CA1a	CA1a	MiSeq	Illumina_single	515F-806R	4	Cnidaria	Anthozoa	Hexacorallia	Actiniaria	Actinioidea	Thalassianthidae	Cryptodendrum	adhaesivum	Cryptodendrum adhaesivum	Yes	Adult	Tentacles	Unknown	Unknown	UpperShallow(0-15m)	Shallow	Huvadhoo Atoll	Laccadive Sea	Indian Ocean	73.18431389	0.1960806	Field	Healthy	Ambient	None	DNeasy Blood & Tissue Kit	Titus, B.M., Laroche, R., Rodríguez, E., Wirshing, H. and Meyer, C.P., 2020. Host identity and symbiotic association affects the taxonomic and functional diversity of the clownfish-hosting sea anemone microbiome. Biology letters, 16(2), p.20190738.
CA1b	CA1b	MiSeq	Illumina_single	515F-806R	4	Cnidaria	Anthozoa	Hexacorallia	Actiniaria	Actinioidea	Thalassianthidae	Cryptodendrum	adhaesivum	Cryptodendrum adhaesivum	Yes	Adult	Tentacles	Unknown	Unknown	UpperShallow(0-15m)	Shallow	Huvadhoo Atoll	Laccadive Sea	Indian Ocean	73.18431389	0.1960806	Field	Healthy	Ambient	None	DNeasy Blood & Tissue Kit	Titus, B.M., Laroche, R., Rodríguez, E., Wirshing, H. and Meyer, C.P., 2020. Host identity and symbiotic association affects the taxonomic and functional diversity of the clownfish-hosting sea anemone microbiome. Biology letters, 16(2), p.20190738.
SRR3380114	SAMN04592465	454	454	27F-1931R	12	Cnidaria	Anthozoa	Hexacorallia	Actiniaria	Edwardsioidea	Edwardsiidae	Edwardsiella	andrillae	Edwardsiella andrillae	No	Adult	Tissue	December	2012	Deep(<150m)	Mesophotic & Deep	Ross Ice Shelf	Southern Ocean	Southern Ocean	-171.34	-77.53	Field	Healthy	Ambient	None	CTAB Extraction	Murray, A.E., Rack, F.R., Zook, R., Williams, M.J., Higham, M.L., Broe, M., Kaufmann, R.S. and Daly, M., 2016. Microbiome composition and diversity of the ice-dwelling sea anemone, Edwardsiella andrillae. Integrative and comparative biology, 56(4), pp.542-555.
SRR3380344	SAMN04592466	454	454	27F-1931R	12	Cnidaria	Anthozoa	Hexacorallia	Actiniaria	Edwardsioidea	Edwardsiidae	Edwardsiella	andrillae	Edwardsiella andrillae	No	Adult	Tissue	December	2012	Deep(<150m)	Mesophotic & Deep	Ross Ice Shelf	Southern Ocean	Southern Ocean	-171.34	-77.53	Field	Healthy	Ambient	None	CTAB Extraction	Murray, A.E., Rack, F.R., Zook, R., Williams, M.J., Higham, M.L., Broe, M., Kaufmann, R.S. and Daly, M., 2016. Microbiome composition and diversity of the ice-dwelling sea anemone, Edwardsiella andrillae. Integrative and comparative biology, 56(4), pp.542-555.
SRR3380647	SAMN04592467	454	454	27F-1931R	12	Cnidaria	Anthozoa	Hexacorallia	Actiniaria	Edwardsioidea	Edwardsiidae	Edwardsiella	andrillae	Edwardsiella andrillae	No	Adult	Tissue	December	2012	Deep(<150m)	Mesophotic & Deep	Ross Ice Shelf	Southern Ocean	Southern Ocean	-171.34	-77.53	Field	Healthy	Ambient	None	CTAB Extraction	Murray, A.E., Rack, F.R., Zook, R., Williams, M.J., Higham, M.L., Broe, M., Kaufmann, R.S. and Daly, M., 2016. Microbiome composition and diversity of the ice-dwelling sea anemone, Edwardsiella andrillae. Integrative and comparative biology, 56(4), pp.542-555.
SRR3380648	SAMN04592478	454	454	27F-1931R	12	Cnidaria	Anthozoa	Hexacorallia	Actiniaria	Edwardsioidea	Edwardsiidae	Edwardsiella	andrillae	Edwardsiella andrillae	No	Adult	Tissue	December	2012	Deep(<150m)	Mesophotic & Deep	Ross Ice Shelf	Southern Ocean	Southern Ocean	-171.34	-77.53	Field	Healthy	Ambient	None	CTAB Extraction	Murray, A.E., Rack, F.R., Zook, R., Williams, M.J., Higham, M.L., Broe, M., Kaufmann, R.S. and Daly, M., 2016. Microbiome composition and diversity of the ice-dwelling sea anemone, Edwardsiella andrillae. Integrative and comparative biology, 56(4), pp.542-555.
SRR3380649	SAMN04592469	454	454	27F-1931R	12	Cnidaria	Anthozoa	Hexacorallia	Actiniaria	Edwardsioidea	Edwardsiidae	Edwardsiella	andrillae	Edwardsiella andrillae	No	Adult	Tissue	December	2012	Deep(<150m)	Mesophotic & Deep	Ross Ice Shelf	Southern Ocean	Southern Ocean	-171.34	-77.53	Field	Healthy	Ambient	None	CTAB Extraction	Murray, A.E., Rack, F.R., Zook, R., Williams, M.J., Higham, M.L., Broe, M., Kaufmann, R.S. and Daly, M., 2016. Microbiome composition and diversity of the ice-dwelling sea anemone, Edwardsiella andrillae. Integrative and comparative biology, 56(4), pp.542-555.
SRR11251108	SAMN14308063	MiSeq	Illumina_single	515F-806R	4	Cnidaria	Anthozoa	Hexacorallia	Actiniaria	Edwardsioidea	Edwardsiidae	Nematostella	vectensis	Nematostella vectensis	No	Adult	Mesenteries	October	2018	Unknown	Unknown	RSMAS	Caribbean Sea	Northern Atlantic Ocean	NA	NA	Lab	Healthy	Control	None	DNeasy Power Soil DNA Isolation Kit	Bonacolta, A.M., Connelly, M.T., M. Rosales, S., Del Campo, J. and Traylor-Knowles, N., 2021. The starlet sea anemone, Nematostella vectensis, possesses body region-specific bacterial associations with spirochetes dominating the capitulum. FEMS microbiology letters, 368(3), p.fnab002.
SRR11251109	SAMN14308062	MiSeq	Illumina_single	515F-806R	4	Cnidaria	Anthozoa	Hexacorallia	Actiniaria	Edwardsioidea	Edwardsiidae	Nematostella	vectensis	Nematostella vectensis	No	Adult	Physa	October	2018	Unknown	Unknown	RSMAS	Caribbean Sea	Northern Atlantic Ocean	NA	NA	Lab	Healthy	Control	None	DNeasy Power Soil DNA Isolation Kit	Bonacolta, A.M., Connelly, M.T., M. Rosales, S., Del Campo, J. and Traylor-Knowles, N., 2021. The starlet sea anemone, Nematostella vectensis, possesses body region-specific bacterial associations with spirochetes dominating the capitulum. FEMS microbiology letters, 368(3), p.fnab002.
SRR11251110	SAMN14308061	MiSeq	Illumina_single	515F-806R	4	Cnidaria	Anthozoa	Hexacorallia	Actiniaria	Edwardsioidea	Edwardsiidae	Nematostella	vectensis	Nematostella vectensis	No	Adult	Capitulum	October	2018	Unknown	Unknown	RSMAS	Caribbean Sea	Northern Atlantic Ocean	NA	NA	Lab	Healthy	Control	None	DNeasy Power Soil DNA Isolation Kit	Bonacolta, A.M., Connelly, M.T., M. Rosales, S., Del Campo, J. and Traylor-Knowles, N., 2021. The starlet sea anemone, Nematostella vectensis, possesses body region-specific bacterial associations with spirochetes dominating the capitulum. FEMS microbiology letters, 368(3), p.fnab002.
SRR11251111	SAMN14308060	MiSeq	Illumina_single	515F-806R	4	Cnidaria	Anthozoa	Hexacorallia	Actiniaria	Edwardsioidea	Edwardsiidae	Nematostella	vectensis	Nematostella vectensis	No	Adult	Mesenteries	October	2018	Unknown	Unknown	RSMAS	Caribbean Sea	Northern Atlantic Ocean	NA	NA	Lab	Healthy	Control	None	DNeasy Power Soil DNA Isolation Kit	Bonacolta, A.M., Connelly, M.T., M. Rosales, S., Del Campo, J. and Traylor-Knowles, N., 2021. The starlet sea anemone, Nematostella vectensis, possesses body region-specific bacterial associations with spirochetes dominating the capitulum. FEMS microbiology letters, 368(3), p.fnab002.
SRR11251112	SAMN14308059	MiSeq	Illumina_single	515F-806R	4	Cnidaria	Anthozoa	Hexacorallia	Actiniaria	Edwardsioidea	Edwardsiidae	Nematostella	vectensis	Nematostella vectensis	No	Adult	Physa	October	2018	Unknown	Unknown	RSMAS	Caribbean Sea	Northern Atlantic Ocean	NA	NA	Lab	Healthy	Control	None	DNeasy Power Soil DNA Isolation Kit	Bonacolta, A.M., Connelly, M.T., M. Rosales, S., Del Campo, J. and Traylor-Knowles, N., 2021. The starlet sea anemone, Nematostella vectensis, possesses body region-specific bacterial associations with spirochetes dominating the capitulum. FEMS microbiology letters, 368(3), p.fnab002.
SRR11251113	SAMN14308058	MiSeq	Illumina_single	515F-806R	4	Cnidaria	Anthozoa	Hexacorallia	Actiniaria	Edwardsioidea	Edwardsiidae	Nematostella	vectensis	Nematostella vectensis	No	Adult	Capitulum	October	2018	Unknown	Unknown	RSMAS	Caribbean Sea	Northern Atlantic Ocean	NA	NA	Lab	Healthy	Control	None	DNeasy Power Soil DNA Isolation Kit	Bonacolta, A.M., Connelly, M.T., M. Rosales, S., Del Campo, J. and Traylor-Knowles, N., 2021. The starlet sea anemone, Nematostella vectensis, possesses body region-specific bacterial associations with spirochetes dominating the capitulum. FEMS microbiology letters, 368(3), p.fnab002.
SRR11251114	SAMN14308057	MiSeq	Illumina_single	515F-806R	4	Cnidaria	Anthozoa	Hexacorallia	Actiniaria	Edwardsioidea	Edwardsiidae	Nematostella	vectensis	Nematostella vectensis	No	Adult	Mesenteries	October	2018	Unknown	Unknown	RSMAS	Caribbean Sea	Northern Atlantic Ocean	NA	NA	Lab	Healthy	Control	None	DNeasy Power Soil DNA Isolation Kit	Bonacolta, A.M., Connelly, M.T., M. Rosales, S., Del Campo, J. and Traylor-Knowles, N., 2021. The starlet sea anemone, Nematostella vectensis, possesses body region-specific bacterial associations with spirochetes dominating the capitulum. FEMS microbiology letters, 368(3), p.fnab002.
SRR11251115	SAMN14308056	MiSeq	Illumina_single	515F-806R	4	Cnidaria	Anthozoa	Hexacorallia	Actiniaria	Edwardsioidea	Edwardsiidae	Nematostella	vectensis	Nematostella vectensis	No	Adult	Physa	October	2018	Unknown	Unknown	RSMAS	Caribbean Sea	Northern Atlantic Ocean	NA	NA	Lab	Healthy	Control	None	DNeasy Power Soil DNA Isolation Kit	Bonacolta, A.M., Connelly, M.T., M. Rosales, S., Del Campo, J. and Traylor-Knowles, N., 2021. The starlet sea anemone, Nematostella vectensis, possesses body region-specific bacterial associations with spirochetes dominating the capitulum. FEMS microbiology letters, 368(3), p.fnab002.
SRR11251116	SAMN14308071	MiSeq	Illumina_single	515F-806R	4	Cnidaria	Anthozoa	Hexacorallia	Actiniaria	Edwardsioidea	Edwardsiidae	Nematostella	vectensis	Nematostella vectensis	No	Adult	Physa	October	2018	Unknown	Unknown	RSMAS	Caribbean Sea	Northern Atlantic Ocean	NA	NA	Lab	Healthy	Control	None	DNeasy Power Soil DNA Isolation Kit	Bonacolta, A.M., Connelly, M.T., M. Rosales, S., Del Campo, J. and Traylor-Knowles, N., 2021. The starlet sea anemone, Nematostella vectensis, possesses body region-specific bacterial associations with spirochetes dominating the capitulum. FEMS microbiology letters, 368(3), p.fnab002.
SRR11251117	SAMN14308070	MiSeq	Illumina_single	515F-806R	4	Cnidaria	Anthozoa	Hexacorallia	Actiniaria	Edwardsioidea	Edwardsiidae	Nematostella	vectensis	Nematostella vectensis	No	Adult	Capitulum	October	2018	Unknown	Unknown	RSMAS	Caribbean Sea	Northern Atlantic Ocean	NA	NA	Lab	Healthy	Control	None	DNeasy Power Soil DNA Isolation Kit	Bonacolta, A.M., Connelly, M.T., M. Rosales, S., Del Campo, J. and Traylor-Knowles, N., 2021. The starlet sea anemone, Nematostella vectensis, possesses body region-specific bacterial associations with spirochetes dominating the capitulum. FEMS microbiology letters, 368(3), p.fnab002.
SRR11251118	SAMN14308069	MiSeq	Illumina_single	515F-806R	4	Cnidaria	Anthozoa	Hexacorallia	Actiniaria	Edwardsioidea	Edwardsiidae	Nematostella	vectensis	Nematostella vectensis	No	Adult	Mesenteries	October	2018	Unknown	Unknown	RSMAS	Caribbean Sea	Northern Atlantic Ocean	NA	NA	Lab	Healthy	Control	None	DNeasy Power Soil DNA Isolation Kit	Bonacolta, A.M., Connelly, M.T., M. Rosales, S., Del Campo, J. and Traylor-Knowles, N., 2021. The starlet sea anemone, Nematostella vectensis, possesses body region-specific bacterial associations with spirochetes dominating the capitulum. FEMS microbiology letters, 368(3), p.fnab002.
SRR11251119	SAMN14308068	MiSeq	Illumina_single	515F-806R	4	Cnidaria	Anthozoa	Hexacorallia	Actiniaria	Edwardsioidea	Edwardsiidae	Nematostella	vectensis	Nematostella vectensis	No	Adult	Physa	October	2018	Unknown	Unknown	RSMAS	Caribbean Sea	Northern Atlantic Ocean	NA	NA	Lab	Healthy	Control	None	DNeasy Power Soil DNA Isolation Kit	Bonacolta, A.M., Connelly, M.T., M. Rosales, S., Del Campo, J. and Traylor-Knowles, N., 2021. The starlet sea anemone, Nematostella vectensis, possesses body region-specific bacterial associations with spirochetes dominating the capitulum. FEMS microbiology letters, 368(3), p.fnab002.
SRR11251120	SAMN14308067	MiSeq	Illumina_single	515F-806R	4	Cnidaria	Anthozoa	Hexacorallia	Actiniaria	Edwardsioidea	Edwardsiidae	Nematostella	vectensis	Nematostella vectensis	No	Adult	Capitulum	October	2018	Unknown	Unknown	RSMAS	Caribbean Sea	Northern Atlantic Ocean	NA	NA	Lab	Healthy	Control	None	DNeasy Power Soil DNA Isolation Kit	Bonacolta, A.M., Connelly, M.T., M. Rosales, S., Del Campo, J. and Traylor-Knowles, N., 2021. The starlet sea anemone, Nematostella vectensis, possesses body region-specific bacterial associations with spirochetes dominating the capitulum. FEMS microbiology letters, 368(3), p.fnab002.
SRR11251121	SAMN14308066	MiSeq	Illumina_single	515F-806R	4	Cnidaria	Anthozoa	Hexacorallia	Actiniaria	Edwardsioidea	Edwardsiidae	Nematostella	vectensis	Nematostella vectensis	No	Adult	Mesenteries	October	2018	Unknown	Unknown	RSMAS	Caribbean Sea	Northern Atlantic Ocean	NA	NA	Lab	Healthy	Control	None	DNeasy Power Soil DNA Isolation Kit	Bonacolta, A.M., Connelly, M.T., M. Rosales, S., Del Campo, J. and Traylor-Knowles, N., 2021. The starlet sea anemone, Nematostella vectensis, possesses body region-specific bacterial associations with spirochetes dominating the capitulum. FEMS microbiology letters, 368(3), p.fnab002.
SRR11251122	SAMN14308065	MiSeq	Illumina_single	515F-806R	4	Cnidaria	Anthozoa	Hexacorallia	Actiniaria	Edwardsioidea	Edwardsiidae	Nematostella	vectensis	Nematostella vectensis	No	Adult	Physa	October	2018	Unknown	Unknown	RSMAS	Caribbean Sea	Northern Atlantic Ocean	NA	NA	Lab	Healthy	Control	None	DNeasy Power Soil DNA Isolation Kit	Bonacolta, A.M., Connelly, M.T., M. Rosales, S., Del Campo, J. and Traylor-Knowles, N., 2021. The starlet sea anemone, Nematostella vectensis, possesses body region-specific bacterial associations with spirochetes dominating the capitulum. FEMS microbiology letters, 368(3), p.fnab002.
SRR11251123	SAMN14308064	MiSeq	Illumina_single	515F-806R	4	Cnidaria	Anthozoa	Hexacorallia	Actiniaria	Edwardsioidea	Edwardsiidae	Nematostella	vectensis	Nematostella vectensis	No	Adult	Capitulum	October	2018	Unknown	Unknown	RSMAS	Caribbean Sea	Northern Atlantic Ocean	NA	NA	Lab	Healthy	Control	None	DNeasy Power Soil DNA Isolation Kit	Bonacolta, A.M., Connelly, M.T., M. Rosales, S., Del Campo, J. and Traylor-Knowles, N., 2021. The starlet sea anemone, Nematostella vectensis, possesses body region-specific bacterial associations with spirochetes dominating the capitulum. FEMS microbiology letters, 368(3), p.fnab002.
SRR11251124	SAMN14308055	MiSeq	Illumina_single	515F-806R	4	Cnidaria	Anthozoa	Hexacorallia	Actiniaria	Edwardsioidea	Edwardsiidae	Nematostella	vectensis	Nematostella vectensis	No	Adult	Capitulum	October	2018	Unknown	Unknown	RSMAS	Caribbean Sea	Northern Atlantic Ocean	NA	NA	Lab	Healthy	Control	None	DNeasy Power Soil DNA Isolation Kit	Bonacolta, A.M., Connelly, M.T., M. Rosales, S., Del Campo, J. and Traylor-Knowles, N., 2021. The starlet sea anemone, Nematostella vectensis, possesses body region-specific bacterial associations with spirochetes dominating the capitulum. FEMS microbiology letters, 368(3), p.fnab002.
SRR11251125	SAMN14308054	MiSeq	Illumina_single	515F-806R	4	Cnidaria	Anthozoa	Hexacorallia	Actiniaria	Edwardsioidea	Edwardsiidae	Nematostella	vectensis	Nematostella vectensis	No	Adult	Mesenteries	October	2018	Unknown	Unknown	RSMAS	Caribbean Sea	Northern Atlantic Ocean	NA	NA	Lab	Healthy	Control	None	DNeasy Power Soil DNA Isolation Kit	Bonacolta, A.M., Connelly, M.T., M. Rosales, S., Del Campo, J. and Traylor-Knowles, N., 2021. The starlet sea anemone, Nematostella vectensis, possesses body region-specific bacterial associations with spirochetes dominating the capitulum. FEMS microbiology letters, 368(3), p.fnab002.
SRR9202504	SAMN11960080	MiSeq	Illumina_merged	341F-785R	4	Cnidaria	Anthozoa	Hexacorallia	Actiniaria	Edwardsioidea	Edwardsiidae	Nematostella	vectensis	Nematostella vectensis	No	Adult	Tissue	Unknown	Unknown	UpperShallow(0-15m)	Shallow	Culture_MarylandStrain	Northern Atlantic Ocean	Northern Atlantic Ocean	NA	NA	Lab	Healthy	Control	30	AllPrep DNA/RNA Mini kit	Leach, W.B., Carrier, T.J. and Reitzel, A.M., 2019. Diel patterning in the bacterial community associated with the sea anemone Nematostella vectensis. Ecology and evolution, 9(17), pp.9935-9947.
SRR9202505	SAMN11960080	MiSeq	Illumina_merged	341F-785R	4	Cnidaria	Anthozoa	Hexacorallia	Actiniaria	Edwardsioidea	Edwardsiidae	Nematostella	vectensis	Nematostella vectensis	No	Adult	Tissue	Unknown	Unknown	UpperShallow(0-15m)	Shallow	Culture_MarylandStrain	Northern Atlantic Ocean	Northern Atlantic Ocean	NA	NA	Lab	Healthy	Control	30	AllPrep DNA/RNA Mini kit	Leach, W.B., Carrier, T.J. and Reitzel, A.M., 2019. Diel patterning in the bacterial community associated with the sea anemone Nematostella vectensis. Ecology and evolution, 9(17), pp.9935-9947.
SRR9202506	SAMN11960079	MiSeq	Illumina_merged	341F-785R	4	Cnidaria	Anthozoa	Hexacorallia	Actiniaria	Edwardsioidea	Edwardsiidae	Nematostella	vectensis	Nematostella vectensis	No	Adult	Tissue	Unknown	Unknown	UpperShallow(0-15m)	Shallow	Culture_MarylandStrain	Northern Atlantic Ocean	Northern Atlantic Ocean	NA	NA	Lab	Healthy	Control	30	AllPrep DNA/RNA Mini kit	Leach, W.B., Carrier, T.J. and Reitzel, A.M., 2019. Diel patterning in the bacterial community associated with the sea anemone Nematostella vectensis. Ecology and evolution, 9(17), pp.9935-9947.
SRR9202507	SAMN11960079	MiSeq	Illumina_merged	341F-785R	4	Cnidaria	Anthozoa	Hexacorallia	Actiniaria	Edwardsioidea	Edwardsiidae	Nematostella	vectensis	Nematostella vectensis	No	Adult	Tissue	Unknown	Unknown	UpperShallow(0-15m)	Shallow	Culture_MarylandStrain	Northern Atlantic Ocean	Northern Atlantic Ocean	NA	NA	Lab	Healthy	Control	30	AllPrep DNA/RNA Mini kit	Leach, W.B., Carrier, T.J. and Reitzel, A.M., 2019. Diel patterning in the bacterial community associated with the sea anemone Nematostella vectensis. Ecology and evolution, 9(17), pp.9935-9947.
SRR9202508	SAMN11960078	MiSeq	Illumina_merged	341F-785R	4	Cnidaria	Anthozoa	Hexacorallia	Actiniaria	Edwardsioidea	Edwardsiidae	Nematostella	vectensis	Nematostella vectensis	No	Adult	Tissue	Unknown	Unknown	UpperShallow(0-15m)	Shallow	Culture_MarylandStrain	Northern Atlantic Ocean	Northern Atlantic Ocean	NA	NA	Lab	Healthy	Control	30	AllPrep DNA/RNA Mini kit	Leach, W.B., Carrier, T.J. and Reitzel, A.M., 2019. Diel patterning in the bacterial community associated with the sea anemone Nematostella vectensis. Ecology and evolution, 9(17), pp.9935-9947.
SRR9202509	SAMN11960078	MiSeq	Illumina_merged	341F-785R	4	Cnidaria	Anthozoa	Hexacorallia	Actiniaria	Edwardsioidea	Edwardsiidae	Nematostella	vectensis	Nematostella vectensis	No	Adult	Tissue	Unknown	Unknown	UpperShallow(0-15m)	Shallow	Culture_MarylandStrain	Northern Atlantic Ocean	Northern Atlantic Ocean	NA	NA	Lab	Healthy	Control	30	AllPrep DNA/RNA Mini kit	Leach, W.B., Carrier, T.J. and Reitzel, A.M., 2019. Diel patterning in the bacterial community associated with the sea anemone Nematostella vectensis. Ecology and evolution, 9(17), pp.9935-9947.
SRR9202510	SAMN11960077	MiSeq	Illumina_merged	341F-785R	4	Cnidaria	Anthozoa	Hexacorallia	Actiniaria	Edwardsioidea	Edwardsiidae	Nematostella	vectensis	Nematostella vectensis	No	Adult	Tissue	Unknown	Unknown	UpperShallow(0-15m)	Shallow	Culture_MarylandStrain	Northern Atlantic Ocean	Northern Atlantic Ocean	NA	NA	Lab	Healthy	Control	30	AllPrep DNA/RNA Mini kit	Leach, W.B., Carrier, T.J. and Reitzel, A.M., 2019. Diel patterning in the bacterial community associated with the sea anemone Nematostella vectensis. Ecology and evolution, 9(17), pp.9935-9947.
SRR9202511	SAMN11960077	MiSeq	Illumina_merged	341F-785R	4	Cnidaria	Anthozoa	Hexacorallia	Actiniaria	Edwardsioidea	Edwardsiidae	Nematostella	vectensis	Nematostella vectensis	No	Adult	Tissue	Unknown	Unknown	UpperShallow(0-15m)	Shallow	Culture_MarylandStrain	Northern Atlantic Ocean	Northern Atlantic Ocean	NA	NA	Lab	Healthy	Control	30	AllPrep DNA/RNA Mini kit	Leach, W.B., Carrier, T.J. and Reitzel, A.M., 2019. Diel patterning in the bacterial community associated with the sea anemone Nematostella vectensis. Ecology and evolution, 9(17), pp.9935-9947.
SRR9202512	SAMN11960076	MiSeq	Illumina_merged	341F-785R	4	Cnidaria	Anthozoa	Hexacorallia	Actiniaria	Edwardsioidea	Edwardsiidae	Nematostella	vectensis	Nematostella vectensis	No	Adult	Tissue	Unknown	Unknown	UpperShallow(0-15m)	Shallow	Culture_MarylandStrain	Northern Atlantic Ocean	Northern Atlantic Ocean	NA	NA	Lab	Stressed	Dark	30	AllPrep DNA/RNA Mini kit	Leach, W.B., Carrier, T.J. and Reitzel, A.M., 2019. Diel patterning in the bacterial community associated with the sea anemone Nematostella vectensis. Ecology and evolution, 9(17), pp.9935-9947.
SRR9202513	SAMN11960076	MiSeq	Illumina_merged	341F-785R	4	Cnidaria	Anthozoa	Hexacorallia	Actiniaria	Edwardsioidea	Edwardsiidae	Nematostella	vectensis	Nematostella vectensis	No	Adult	Tissue	Unknown	Unknown	UpperShallow(0-15m)	Shallow	Culture_MarylandStrain	Northern Atlantic Ocean	Northern Atlantic Ocean	NA	NA	Lab	Stressed	Dark	30	AllPrep DNA/RNA Mini kit	Leach, W.B., Carrier, T.J. and Reitzel, A.M., 2019. Diel patterning in the bacterial community associated with the sea anemone Nematostella vectensis. Ecology and evolution, 9(17), pp.9935-9947.
SRR9202514	SAMN11960075	MiSeq	Illumina_merged	341F-785R	4	Cnidaria	Anthozoa	Hexacorallia	Actiniaria	Edwardsioidea	Edwardsiidae	Nematostella	vectensis	Nematostella vectensis	No	Adult	Tissue	Unknown	Unknown	UpperShallow(0-15m)	Shallow	Culture_MarylandStrain	Northern Atlantic Ocean	Northern Atlantic Ocean	NA	NA	Lab	Stressed	Dark	30	AllPrep DNA/RNA Mini kit	Leach, W.B., Carrier, T.J. and Reitzel, A.M., 2019. Diel patterning in the bacterial community associated with the sea anemone Nematostella vectensis. Ecology and evolution, 9(17), pp.9935-9947.
SRR9202515	SAMN11960075	MiSeq	Illumina_merged	341F-785R	4	Cnidaria	Anthozoa	Hexacorallia	Actiniaria	Edwardsioidea	Edwardsiidae	Nematostella	vectensis	Nematostella vectensis	No	Adult	Tissue	Unknown	Unknown	UpperShallow(0-15m)	Shallow	Culture_MarylandStrain	Northern Atlantic Ocean	Northern Atlantic Ocean	NA	NA	Lab	Stressed	Dark	30	AllPrep DNA/RNA Mini kit	Leach, W.B., Carrier, T.J. and Reitzel, A.M., 2019. Diel patterning in the bacterial community associated with the sea anemone Nematostella vectensis. Ecology and evolution, 9(17), pp.9935-9947.
SRR9202516	SAMN11960074	MiSeq	Illumina_merged	341F-785R	4	Cnidaria	Anthozoa	Hexacorallia	Actiniaria	Edwardsioidea	Edwardsiidae	Nematostella	vectensis	Nematostella vectensis	No	Adult	Tissue	Unknown	Unknown	UpperShallow(0-15m)	Shallow	Culture_MarylandStrain	Northern Atlantic Ocean	Northern Atlantic Ocean	NA	NA	Lab	Stressed	Dark	30	AllPrep DNA/RNA Mini kit	Leach, W.B., Carrier, T.J. and Reitzel, A.M., 2019. Diel patterning in the bacterial community associated with the sea anemone Nematostella vectensis. Ecology and evolution, 9(17), pp.9935-9947.
SRR9202517	SAMN11960074	MiSeq	Illumina_merged	341F-785R	4	Cnidaria	Anthozoa	Hexacorallia	Actiniaria	Edwardsioidea	Edwardsiidae	Nematostella	vectensis	Nematostella vectensis	No	Adult	Tissue	Unknown	Unknown	UpperShallow(0-15m)	Shallow	Culture_MarylandStrain	Northern Atlantic Ocean	Northern Atlantic Ocean	NA	NA	Lab	Stressed	Dark	30	AllPrep DNA/RNA Mini kit	Leach, W.B., Carrier, T.J. and Reitzel, A.M., 2019. Diel patterning in the bacterial community associated with the sea anemone Nematostella vectensis. Ecology and evolution, 9(17), pp.9935-9947.
SRR9202518	SAMN11960073	MiSeq	Illumina_merged	341F-785R	4	Cnidaria	Anthozoa	Hexacorallia	Actiniaria	Edwardsioidea	Edwardsiidae	Nematostella	vectensis	Nematostella vectensis	No	Adult	Tissue	Unknown	Unknown	UpperShallow(0-15m)	Shallow	Culture_MarylandStrain	Northern Atlantic Ocean	Northern Atlantic Ocean	NA	NA	Lab	Stressed	Dark	30	AllPrep DNA/RNA Mini kit	Leach, W.B., Carrier, T.J. and Reitzel, A.M., 2019. Diel patterning in the bacterial community associated with the sea anemone Nematostella vectensis. Ecology and evolution, 9(17), pp.9935-9947.
SRR9202519	SAMN11960073	MiSeq	Illumina_merged	341F-785R	4	Cnidaria	Anthozoa	Hexacorallia	Actiniaria	Edwardsioidea	Edwardsiidae	Nematostella	vectensis	Nematostella vectensis	No	Adult	Tissue	Unknown	Unknown	UpperShallow(0-15m)	Shallow	Culture_MarylandStrain	Northern Atlantic Ocean	Northern Atlantic Ocean	NA	NA	Lab	Stressed	Dark	30	AllPrep DNA/RNA Mini kit	Leach, W.B., Carrier, T.J. and Reitzel, A.M., 2019. Diel patterning in the bacterial community associated with the sea anemone Nematostella vectensis. Ecology and evolution, 9(17), pp.9935-9947.
SRR9202520	SAMN11960072	MiSeq	Illumina_merged	341F-785R	4	Cnidaria	Anthozoa	Hexacorallia	Actiniaria	Edwardsioidea	Edwardsiidae	Nematostella	vectensis	Nematostella vectensis	No	Adult	Tissue	Unknown	Unknown	UpperShallow(0-15m)	Shallow	Culture_MarylandStrain	Northern Atlantic Ocean	Northern Atlantic Ocean	NA	NA	Lab	Healthy	Control	30	AllPrep DNA/RNA Mini kit	Leach, W.B., Carrier, T.J. and Reitzel, A.M., 2019. Diel patterning in the bacterial community associated with the sea anemone Nematostella vectensis. Ecology and evolution, 9(17), pp.9935-9947.
SRR9202521	SAMN11960072	MiSeq	Illumina_merged	341F-785R	4	Cnidaria	Anthozoa	Hexacorallia	Actiniaria	Edwardsioidea	Edwardsiidae	Nematostella	vectensis	Nematostella vectensis	No	Adult	Tissue	Unknown	Unknown	UpperShallow(0-15m)	Shallow	Culture_MarylandStrain	Northern Atlantic Ocean	Northern Atlantic Ocean	NA	NA	Lab	Healthy	Control	30	AllPrep DNA/RNA Mini kit	Leach, W.B., Carrier, T.J. and Reitzel, A.M., 2019. Diel patterning in the bacterial community associated with the sea anemone Nematostella vectensis. Ecology and evolution, 9(17), pp.9935-9947.
SRR9202522	SAMN11960071	MiSeq	Illumina_merged	341F-785R	4	Cnidaria	Anthozoa	Hexacorallia	Actiniaria	Edwardsioidea	Edwardsiidae	Nematostella	vectensis	Nematostella vectensis	No	Adult	Tissue	Unknown	Unknown	UpperShallow(0-15m)	Shallow	Culture_MarylandStrain	Northern Atlantic Ocean	Northern Atlantic Ocean	NA	NA	Lab	Healthy	Control	30	AllPrep DNA/RNA Mini kit	Leach, W.B., Carrier, T.J. and Reitzel, A.M., 2019. Diel patterning in the bacterial community associated with the sea anemone Nematostella vectensis. Ecology and evolution, 9(17), pp.9935-9947.
SRR9202523	SAMN11960071	MiSeq	Illumina_merged	341F-785R	4	Cnidaria	Anthozoa	Hexacorallia	Actiniaria	Edwardsioidea	Edwardsiidae	Nematostella	vectensis	Nematostella vectensis	No	Adult	Tissue	Unknown	Unknown	UpperShallow(0-15m)	Shallow	Culture_MarylandStrain	Northern Atlantic Ocean	Northern Atlantic Ocean	NA	NA	Lab	Healthy	Control	30	AllPrep DNA/RNA Mini kit	Leach, W.B., Carrier, T.J. and Reitzel, A.M., 2019. Diel patterning in the bacterial community associated with the sea anemone Nematostella vectensis. Ecology and evolution, 9(17), pp.9935-9947.
SRR9202524	SAMN11960070	MiSeq	Illumina_merged	341F-785R	4	Cnidaria	Anthozoa	Hexacorallia	Actiniaria	Edwardsioidea	Edwardsiidae	Nematostella	vectensis	Nematostella vectensis	No	Adult	Tissue	Unknown	Unknown	UpperShallow(0-15m)	Shallow	Culture_MarylandStrain	Northern Atlantic Ocean	Northern Atlantic Ocean	NA	NA	Lab	Healthy	Control	30	AllPrep DNA/RNA Mini kit	Leach, W.B., Carrier, T.J. and Reitzel, A.M., 2019. Diel patterning in the bacterial community associated with the sea anemone Nematostella vectensis. Ecology and evolution, 9(17), pp.9935-9947.
SRR9202525	SAMN11960070	MiSeq	Illumina_merged	341F-785R	4	Cnidaria	Anthozoa	Hexacorallia	Actiniaria	Edwardsioidea	Edwardsiidae	Nematostella	vectensis	Nematostella vectensis	No	Adult	Tissue	Unknown	Unknown	UpperShallow(0-15m)	Shallow	Culture_MarylandStrain	Northern Atlantic Ocean	Northern Atlantic Ocean	NA	NA	Lab	Healthy	Control	30	AllPrep DNA/RNA Mini kit	Leach, W.B., Carrier, T.J. and Reitzel, A.M., 2019. Diel patterning in the bacterial community associated with the sea anemone Nematostella vectensis. Ecology and evolution, 9(17), pp.9935-9947.
SRR9202526	SAMN11960069	MiSeq	Illumina_merged	341F-785R	4	Cnidaria	Anthozoa	Hexacorallia	Actiniaria	Edwardsioidea	Edwardsiidae	Nematostella	vectensis	Nematostella vectensis	No	Adult	Tissue	Unknown	Unknown	UpperShallow(0-15m)	Shallow	Culture_MarylandStrain	Northern Atlantic Ocean	Northern Atlantic Ocean	NA	NA	Lab	Healthy	Control	30	AllPrep DNA/RNA Mini kit	Leach, W.B., Carrier, T.J. and Reitzel, A.M., 2019. Diel patterning in the bacterial community associated with the sea anemone Nematostella vectensis. Ecology and evolution, 9(17), pp.9935-9947.
SRR9202527	SAMN11960069	MiSeq	Illumina_merged	341F-785R	4	Cnidaria	Anthozoa	Hexacorallia	Actiniaria	Edwardsioidea	Edwardsiidae	Nematostella	vectensis	Nematostella vectensis	No	Adult	Tissue	Unknown	Unknown	UpperShallow(0-15m)	Shallow	Culture_MarylandStrain	Northern Atlantic Ocean	Northern Atlantic Ocean	NA	NA	Lab	Healthy	Control	30	AllPrep DNA/RNA Mini kit	Leach, W.B., Carrier, T.J. and Reitzel, A.M., 2019. Diel patterning in the bacterial community associated with the sea anemone Nematostella vectensis. Ecology and evolution, 9(17), pp.9935-9947.
SRR9202528	SAMN11960078	MiSeq	Illumina_merged	341F-785R	4	Cnidaria	Anthozoa	Hexacorallia	Actiniaria	Edwardsioidea	Edwardsiidae	Nematostella	vectensis	Nematostella vectensis	No	Adult	Tissue	Unknown	Unknown	UpperShallow(0-15m)	Shallow	Culture_MarylandStrain	Northern Atlantic Ocean	Northern Atlantic Ocean	NA	NA	Lab	Stressed	Dark	30	AllPrep DNA/RNA Mini kit	Leach, W.B., Carrier, T.J. and Reitzel, A.M., 2019. Diel patterning in the bacterial community associated with the sea anemone Nematostella vectensis. Ecology and evolution, 9(17), pp.9935-9947.
SRR9202529	SAMN11960078	MiSeq	Illumina_merged	341F-785R	4	Cnidaria	Anthozoa	Hexacorallia	Actiniaria	Edwardsioidea	Edwardsiidae	Nematostella	vectensis	Nematostella vectensis	No	Adult	Tissue	Unknown	Unknown	UpperShallow(0-15m)	Shallow	Culture_MarylandStrain	Northern Atlantic Ocean	Northern Atlantic Ocean	NA	NA	Lab	Stressed	Dark	30	AllPrep DNA/RNA Mini kit	Leach, W.B., Carrier, T.J. and Reitzel, A.M., 2019. Diel patterning in the bacterial community associated with the sea anemone Nematostella vectensis. Ecology and evolution, 9(17), pp.9935-9947.
SRR9202530	SAMN11960067	MiSeq	Illumina_merged	341F-785R	4	Cnidaria	Anthozoa	Hexacorallia	Actiniaria	Edwardsioidea	Edwardsiidae	Nematostella	vectensis	Nematostella vectensis	No	Adult	Tissue	Unknown	Unknown	UpperShallow(0-15m)	Shallow	Culture_MarylandStrain	Northern Atlantic Ocean	Northern Atlantic Ocean	NA	NA	Lab	Stressed	Dark	30	AllPrep DNA/RNA Mini kit	Leach, W.B., Carrier, T.J. and Reitzel, A.M., 2019. Diel patterning in the bacterial community associated with the sea anemone Nematostella vectensis. Ecology and evolution, 9(17), pp.9935-9947.
SRR9202531	SAMN11960067	MiSeq	Illumina_merged	341F-785R	4	Cnidaria	Anthozoa	Hexacorallia	Actiniaria	Edwardsioidea	Edwardsiidae	Nematostella	vectensis	Nematostella vectensis	No	Adult	Tissue	Unknown	Unknown	UpperShallow(0-15m)	Shallow	Culture_MarylandStrain	Northern Atlantic Ocean	Northern Atlantic Ocean	NA	NA	Lab	Stressed	Dark	30	AllPrep DNA/RNA Mini kit	Leach, W.B., Carrier, T.J. and Reitzel, A.M., 2019. Diel patterning in the bacterial community associated with the sea anemone Nematostella vectensis. Ecology and evolution, 9(17), pp.9935-9947.
SRR9202532	SAMN11960066	MiSeq	Illumina_merged	341F-785R	4	Cnidaria	Anthozoa	Hexacorallia	Actiniaria	Edwardsioidea	Edwardsiidae	Nematostella	vectensis	Nematostella vectensis	No	Adult	Tissue	Unknown	Unknown	UpperShallow(0-15m)	Shallow	Culture_MarylandStrain	Northern Atlantic Ocean	Northern Atlantic Ocean	NA	NA	Lab	Stressed	Dark	30	AllPrep DNA/RNA Mini kit	Leach, W.B., Carrier, T.J. and Reitzel, A.M., 2019. Diel patterning in the bacterial community associated with the sea anemone Nematostella vectensis. Ecology and evolution, 9(17), pp.9935-9947.
SRR9202533	SAMN11960066	MiSeq	Illumina_merged	341F-785R	4	Cnidaria	Anthozoa	Hexacorallia	Actiniaria	Edwardsioidea	Edwardsiidae	Nematostella	vectensis	Nematostella vectensis	No	Adult	Tissue	Unknown	Unknown	UpperShallow(0-15m)	Shallow	Culture_MarylandStrain	Northern Atlantic Ocean	Northern Atlantic Ocean	NA	NA	Lab	Stressed	Dark	30	AllPrep DNA/RNA Mini kit	Leach, W.B., Carrier, T.J. and Reitzel, A.M., 2019. Diel patterning in the bacterial community associated with the sea anemone Nematostella vectensis. Ecology and evolution, 9(17), pp.9935-9947.
SRR9202534	SAMN11960065	MiSeq	Illumina_merged	341F-785R	4	Cnidaria	Anthozoa	Hexacorallia	Actiniaria	Edwardsioidea	Edwardsiidae	Nematostella	vectensis	Nematostella vectensis	No	Adult	Tissue	Unknown	Unknown	UpperShallow(0-15m)	Shallow	Culture_MarylandStrain	Northern Atlantic Ocean	Northern Atlantic Ocean	NA	NA	Lab	Stressed	Dark	30	AllPrep DNA/RNA Mini kit	Leach, W.B., Carrier, T.J. and Reitzel, A.M., 2019. Diel patterning in the bacterial community associated with the sea anemone Nematostella vectensis. Ecology and evolution, 9(17), pp.9935-9947.
SRR9202535	SAMN11960065	MiSeq	Illumina_merged	341F-785R	4	Cnidaria	Anthozoa	Hexacorallia	Actiniaria	Edwardsioidea	Edwardsiidae	Nematostella	vectensis	Nematostella vectensis	No	Adult	Tissue	Unknown	Unknown	UpperShallow(0-15m)	Shallow	Culture_MarylandStrain	Northern Atlantic Ocean	Northern Atlantic Ocean	NA	NA	Lab	Stressed	Dark	30	AllPrep DNA/RNA Mini kit	Leach, W.B., Carrier, T.J. and Reitzel, A.M., 2019. Diel patterning in the bacterial community associated with the sea anemone Nematostella vectensis. Ecology and evolution, 9(17), pp.9935-9947.
SRR9202536	SAMN11960064	MiSeq	Illumina_merged	341F-785R	4	Cnidaria	Anthozoa	Hexacorallia	Actiniaria	Edwardsioidea	Edwardsiidae	Nematostella	vectensis	Nematostella vectensis	No	Adult	Tissue	Unknown	Unknown	UpperShallow(0-15m)	Shallow	Culture_MarylandStrain	Northern Atlantic Ocean	Northern Atlantic Ocean	NA	NA	Lab	Healthy	Control	30	AllPrep DNA/RNA Mini kit	Leach, W.B., Carrier, T.J. and Reitzel, A.M., 2019. Diel patterning in the bacterial community associated with the sea anemone Nematostella vectensis. Ecology and evolution, 9(17), pp.9935-9947.
SRR9202537	SAMN11960064	MiSeq	Illumina_merged	341F-785R	4	Cnidaria	Anthozoa	Hexacorallia	Actiniaria	Edwardsioidea	Edwardsiidae	Nematostella	vectensis	Nematostella vectensis	No	Adult	Tissue	Unknown	Unknown	UpperShallow(0-15m)	Shallow	Culture_MarylandStrain	Northern Atlantic Ocean	Northern Atlantic Ocean	NA	NA	Lab	Healthy	Control	30	AllPrep DNA/RNA Mini kit	Leach, W.B., Carrier, T.J. and Reitzel, A.M., 2019. Diel patterning in the bacterial community associated with the sea anemone Nematostella vectensis. Ecology and evolution, 9(17), pp.9935-9947.
SRR9202538	SAMN11960063	MiSeq	Illumina_merged	341F-785R	4	Cnidaria	Anthozoa	Hexacorallia	Actiniaria	Edwardsioidea	Edwardsiidae	Nematostella	vectensis	Nematostella vectensis	No	Adult	Tissue	Unknown	Unknown	UpperShallow(0-15m)	Shallow	Culture_MarylandStrain	Northern Atlantic Ocean	Northern Atlantic Ocean	NA	NA	Lab	Healthy	Control	30	AllPrep DNA/RNA Mini kit	Leach, W.B., Carrier, T.J. and Reitzel, A.M., 2019. Diel patterning in the bacterial community associated with the sea anemone Nematostella vectensis. Ecology and evolution, 9(17), pp.9935-9947.
SRR9202539	SAMN11960063	MiSeq	Illumina_merged	341F-785R	4	Cnidaria	Anthozoa	Hexacorallia	Actiniaria	Edwardsioidea	Edwardsiidae	Nematostella	vectensis	Nematostella vectensis	No	Adult	Tissue	Unknown	Unknown	UpperShallow(0-15m)	Shallow	Culture_MarylandStrain	Northern Atlantic Ocean	Northern Atlantic Ocean	NA	NA	Lab	Healthy	Control	30	AllPrep DNA/RNA Mini kit	Leach, W.B., Carrier, T.J. and Reitzel, A.M., 2019. Diel patterning in the bacterial community associated with the sea anemone Nematostella vectensis. Ecology and evolution, 9(17), pp.9935-9947.
SRR9202540	SAMN11960062	MiSeq	Illumina_merged	341F-785R	4	Cnidaria	Anthozoa	Hexacorallia	Actiniaria	Edwardsioidea	Edwardsiidae	Nematostella	vectensis	Nematostella vectensis	No	Adult	Tissue	Unknown	Unknown	UpperShallow(0-15m)	Shallow	Culture_MarylandStrain	Northern Atlantic Ocean	Northern Atlantic Ocean	NA	NA	Lab	Healthy	Control	30	AllPrep DNA/RNA Mini kit	Leach, W.B., Carrier, T.J. and Reitzel, A.M., 2019. Diel patterning in the bacterial community associated with the sea anemone Nematostella vectensis. Ecology and evolution, 9(17), pp.9935-9947.
SRR9202541	SAMN11960062	MiSeq	Illumina_merged	341F-785R	4	Cnidaria	Anthozoa	Hexacorallia	Actiniaria	Edwardsioidea	Edwardsiidae	Nematostella	vectensis	Nematostella vectensis	No	Adult	Tissue	Unknown	Unknown	UpperShallow(0-15m)	Shallow	Culture_MarylandStrain	Northern Atlantic Ocean	Northern Atlantic Ocean	NA	NA	Lab	Healthy	Control	30	AllPrep DNA/RNA Mini kit	Leach, W.B., Carrier, T.J. and Reitzel, A.M., 2019. Diel patterning in the bacterial community associated with the sea anemone Nematostella vectensis. Ecology and evolution, 9(17), pp.9935-9947.
SRR9202542	SAMN11960061	MiSeq	Illumina_merged	341F-785R	4	Cnidaria	Anthozoa	Hexacorallia	Actiniaria	Edwardsioidea	Edwardsiidae	Nematostella	vectensis	Nematostella vectensis	No	Adult	Tissue	Unknown	Unknown	UpperShallow(0-15m)	Shallow	Culture_MarylandStrain	Northern Atlantic Ocean	Northern Atlantic Ocean	NA	NA	Lab	Healthy	Control	30	AllPrep DNA/RNA Mini kit	Leach, W.B., Carrier, T.J. and Reitzel, A.M., 2019. Diel patterning in the bacterial community associated with the sea anemone Nematostella vectensis. Ecology and evolution, 9(17), pp.9935-9947.
SRR9202543	SAMN11960061	MiSeq	Illumina_merged	341F-785R	4	Cnidaria	Anthozoa	Hexacorallia	Actiniaria	Edwardsioidea	Edwardsiidae	Nematostella	vectensis	Nematostella vectensis	No	Adult	Tissue	Unknown	Unknown	UpperShallow(0-15m)	Shallow	Culture_MarylandStrain	Northern Atlantic Ocean	Northern Atlantic Ocean	NA	NA	Lab	Healthy	Control	30	AllPrep DNA/RNA Mini kit	Leach, W.B., Carrier, T.J. and Reitzel, A.M., 2019. Diel patterning in the bacterial community associated with the sea anemone Nematostella vectensis. Ecology and evolution, 9(17), pp.9935-9947.
SRR9202544	SAMN11960099	MiSeq	Illumina_merged	341F-785R	4	Cnidaria	Anthozoa	Hexacorallia	Actiniaria	Edwardsioidea	Edwardsiidae	Nematostella	vectensis	Nematostella vectensis	No	Adult	Tissue	Unknown	Unknown	UpperShallow(0-15m)	Shallow	Culture_MarylandStrain	Northern Atlantic Ocean	Northern Atlantic Ocean	NA	NA	Lab	Stressed	Dark	30	AllPrep DNA/RNA Mini kit	Leach, W.B., Carrier, T.J. and Reitzel, A.M., 2019. Diel patterning in the bacterial community associated with the sea anemone Nematostella vectensis. Ecology and evolution, 9(17), pp.9935-9947.
SRR9202545	SAMN11960099	MiSeq	Illumina_merged	341F-785R	4	Cnidaria	Anthozoa	Hexacorallia	Actiniaria	Edwardsioidea	Edwardsiidae	Nematostella	vectensis	Nematostella vectensis	No	Adult	Tissue	Unknown	Unknown	UpperShallow(0-15m)	Shallow	Culture_MarylandStrain	Northern Atlantic Ocean	Northern Atlantic Ocean	NA	NA	Lab	Stressed	Dark	30	AllPrep DNA/RNA Mini kit	Leach, W.B., Carrier, T.J. and Reitzel, A.M., 2019. Diel patterning in the bacterial community associated with the sea anemone Nematostella vectensis. Ecology and evolution, 9(17), pp.9935-9947.
SRR9202546	SAMN11960098	MiSeq	Illumina_merged	341F-785R	4	Cnidaria	Anthozoa	Hexacorallia	Actiniaria	Edwardsioidea	Edwardsiidae	Nematostella	vectensis	Nematostella vectensis	No	Adult	Tissue	Unknown	Unknown	UpperShallow(0-15m)	Shallow	Culture_MarylandStrain	Northern Atlantic Ocean	Northern Atlantic Ocean	NA	NA	Lab	Stressed	Dark	30	AllPrep DNA/RNA Mini kit	Leach, W.B., Carrier, T.J. and Reitzel, A.M., 2019. Diel patterning in the bacterial community associated with the sea anemone Nematostella vectensis. Ecology and evolution, 9(17), pp.9935-9947.
SRR9202547	SAMN11960098	MiSeq	Illumina_merged	341F-785R	4	Cnidaria	Anthozoa	Hexacorallia	Actiniaria	Edwardsioidea	Edwardsiidae	Nematostella	vectensis	Nematostella vectensis	No	Adult	Tissue	Unknown	Unknown	UpperShallow(0-15m)	Shallow	Culture_MarylandStrain	Northern Atlantic Ocean	Northern Atlantic Ocean	NA	NA	Lab	Stressed	Dark	30	AllPrep DNA/RNA Mini kit	Leach, W.B., Carrier, T.J. and Reitzel, A.M., 2019. Diel patterning in the bacterial community associated with the sea anemone Nematostella vectensis. Ecology and evolution, 9(17), pp.9935-9947.
SRR9202548	SAMN11960097	MiSeq	Illumina_merged	341F-785R	4	Cnidaria	Anthozoa	Hexacorallia	Actiniaria	Edwardsioidea	Edwardsiidae	Nematostella	vectensis	Nematostella vectensis	No	Adult	Tissue	Unknown	Unknown	UpperShallow(0-15m)	Shallow	Culture_MarylandStrain	Northern Atlantic Ocean	Northern Atlantic Ocean	NA	NA	Lab	Stressed	Dark	30	AllPrep DNA/RNA Mini kit	Leach, W.B., Carrier, T.J. and Reitzel, A.M., 2019. Diel patterning in the bacterial community associated with the sea anemone Nematostella vectensis. Ecology and evolution, 9(17), pp.9935-9947.
SRR9202549	SAMN11960097	MiSeq	Illumina_merged	341F-785R	4	Cnidaria	Anthozoa	Hexacorallia	Actiniaria	Edwardsioidea	Edwardsiidae	Nematostella	vectensis	Nematostella vectensis	No	Adult	Tissue	Unknown	Unknown	UpperShallow(0-15m)	Shallow	Culture_MarylandStrain	Northern Atlantic Ocean	Northern Atlantic Ocean	NA	NA	Lab	Stressed	Dark	30	AllPrep DNA/RNA Mini kit	Leach, W.B., Carrier, T.J. and Reitzel, A.M., 2019. Diel patterning in the bacterial community associated with the sea anemone Nematostella vectensis. Ecology and evolution, 9(17), pp.9935-9947.
SRR9202550	SAMN11960096	MiSeq	Illumina_merged	341F-785R	4	Cnidaria	Anthozoa	Hexacorallia	Actiniaria	Edwardsioidea	Edwardsiidae	Nematostella	vectensis	Nematostella vectensis	No	Adult	Tissue	Unknown	Unknown	UpperShallow(0-15m)	Shallow	Culture_MarylandStrain	Northern Atlantic Ocean	Northern Atlantic Ocean	NA	NA	Lab	Stressed	Dark	30	AllPrep DNA/RNA Mini kit	Leach, W.B., Carrier, T.J. and Reitzel, A.M., 2019. Diel patterning in the bacterial community associated with the sea anemone Nematostella vectensis. Ecology and evolution, 9(17), pp.9935-9947.
SRR9202551	SAMN11960096	MiSeq	Illumina_merged	341F-785R	4	Cnidaria	Anthozoa	Hexacorallia	Actiniaria	Edwardsioidea	Edwardsiidae	Nematostella	vectensis	Nematostella vectensis	No	Adult	Tissue	Unknown	Unknown	UpperShallow(0-15m)	Shallow	Culture_MarylandStrain	Northern Atlantic Ocean	Northern Atlantic Ocean	NA	NA	Lab	Stressed	Dark	30	AllPrep DNA/RNA Mini kit	Leach, W.B., Carrier, T.J. and Reitzel, A.M., 2019. Diel patterning in the bacterial community associated with the sea anemone Nematostella vectensis. Ecology and evolution, 9(17), pp.9935-9947.
SRR9202552	SAMN11960095	MiSeq	Illumina_merged	341F-785R	4	Cnidaria	Anthozoa	Hexacorallia	Actiniaria	Edwardsioidea	Edwardsiidae	Nematostella	vectensis	Nematostella vectensis	No	Adult	Tissue	Unknown	Unknown	UpperShallow(0-15m)	Shallow	Culture_MarylandStrain	Northern Atlantic Ocean	Northern Atlantic Ocean	NA	NA	Lab	Healthy	Control	30	AllPrep DNA/RNA Mini kit	Leach, W.B., Carrier, T.J. and Reitzel, A.M., 2019. Diel patterning in the bacterial community associated with the sea anemone Nematostella vectensis. Ecology and evolution, 9(17), pp.9935-9947.
SRR9202553	SAMN11960095	MiSeq	Illumina_merged	341F-785R	4	Cnidaria	Anthozoa	Hexacorallia	Actiniaria	Edwardsioidea	Edwardsiidae	Nematostella	vectensis	Nematostella vectensis	No	Adult	Tissue	Unknown	Unknown	UpperShallow(0-15m)	Shallow	Culture_MarylandStrain	Northern Atlantic Ocean	Northern Atlantic Ocean	NA	NA	Lab	Healthy	Control	30	AllPrep DNA/RNA Mini kit	Leach, W.B., Carrier, T.J. and Reitzel, A.M., 2019. Diel patterning in the bacterial community associated with the sea anemone Nematostella vectensis. Ecology and evolution, 9(17), pp.9935-9947.
SRR9202554	SAMN11960094	MiSeq	Illumina_merged	341F-785R	4	Cnidaria	Anthozoa	Hexacorallia	Actiniaria	Edwardsioidea	Edwardsiidae	Nematostella	vectensis	Nematostella vectensis	No	Adult	Tissue	Unknown	Unknown	UpperShallow(0-15m)	Shallow	Culture_MarylandStrain	Northern Atlantic Ocean	Northern Atlantic Ocean	NA	NA	Lab	Healthy	Control	30	AllPrep DNA/RNA Mini kit	Leach, W.B., Carrier, T.J. and Reitzel, A.M., 2019. Diel patterning in the bacterial community associated with the sea anemone Nematostella vectensis. Ecology and evolution, 9(17), pp.9935-9947.
SRR9202555	SAMN11960094	MiSeq	Illumina_merged	341F-785R	4	Cnidaria	Anthozoa	Hexacorallia	Actiniaria	Edwardsioidea	Edwardsiidae	Nematostella	vectensis	Nematostella vectensis	No	Adult	Tissue	Unknown	Unknown	UpperShallow(0-15m)	Shallow	Culture_MarylandStrain	Northern Atlantic Ocean	Northern Atlantic Ocean	NA	NA	Lab	Healthy	Control	30	AllPrep DNA/RNA Mini kit	Leach, W.B., Carrier, T.J. and Reitzel, A.M., 2019. Diel patterning in the bacterial community associated with the sea anemone Nematostella vectensis. Ecology and evolution, 9(17), pp.9935-9947.
SRR9202556	SAMN11960090	MiSeq	Illumina_merged	341F-785R	4	Cnidaria	Anthozoa	Hexacorallia	Actiniaria	Edwardsioidea	Edwardsiidae	Nematostella	vectensis	Nematostella vectensis	No	Adult	Tissue	Unknown	Unknown	UpperShallow(0-15m)	Shallow	Culture_MarylandStrain	Northern Atlantic Ocean	Northern Atlantic Ocean	NA	NA	Lab	Healthy	Control	30	AllPrep DNA/RNA Mini kit	Leach, W.B., Carrier, T.J. and Reitzel, A.M., 2019. Diel patterning in the bacterial community associated with the sea anemone Nematostella vectensis. Ecology and evolution, 9(17), pp.9935-9947.
SRR9202557	SAMN11960090	MiSeq	Illumina_merged	341F-785R	4	Cnidaria	Anthozoa	Hexacorallia	Actiniaria	Edwardsioidea	Edwardsiidae	Nematostella	vectensis	Nematostella vectensis	No	Adult	Tissue	Unknown	Unknown	UpperShallow(0-15m)	Shallow	Culture_MarylandStrain	Northern Atlantic Ocean	Northern Atlantic Ocean	NA	NA	Lab	Healthy	Control	30	AllPrep DNA/RNA Mini kit	Leach, W.B., Carrier, T.J. and Reitzel, A.M., 2019. Diel patterning in the bacterial community associated with the sea anemone Nematostella vectensis. Ecology and evolution, 9(17), pp.9935-9947.
SRR9202558	SAMN11960089	MiSeq	Illumina_merged	341F-785R	4	Cnidaria	Anthozoa	Hexacorallia	Actiniaria	Edwardsioidea	Edwardsiidae	Nematostella	vectensis	Nematostella vectensis	No	Adult	Tissue	Unknown	Unknown	UpperShallow(0-15m)	Shallow	Culture_MarylandStrain	Northern Atlantic Ocean	Northern Atlantic Ocean	NA	NA	Lab	Healthy	Control	30	AllPrep DNA/RNA Mini kit	Leach, W.B., Carrier, T.J. and Reitzel, A.M., 2019. Diel patterning in the bacterial community associated with the sea anemone Nematostella vectensis. Ecology and evolution, 9(17), pp.9935-9947.
SRR9202559	SAMN11960089	MiSeq	Illumina_merged	341F-785R	4	Cnidaria	Anthozoa	Hexacorallia	Actiniaria	Edwardsioidea	Edwardsiidae	Nematostella	vectensis	Nematostella vectensis	No	Adult	Tissue	Unknown	Unknown	UpperShallow(0-15m)	Shallow	Culture_MarylandStrain	Northern Atlantic Ocean	Northern Atlantic Ocean	NA	NA	Lab	Healthy	Control	30	AllPrep DNA/RNA Mini kit	Leach, W.B., Carrier, T.J. and Reitzel, A.M., 2019. Diel patterning in the bacterial community associated with the sea anemone Nematostella vectensis. Ecology and evolution, 9(17), pp.9935-9947.
SRR9202560	SAMN11960088	MiSeq	Illumina_merged	341F-785R	4	Cnidaria	Anthozoa	Hexacorallia	Actiniaria	Edwardsioidea	Edwardsiidae	Nematostella	vectensis	Nematostella vectensis	No	Adult	Tissue	Unknown	Unknown	UpperShallow(0-15m)	Shallow	Culture_MarylandStrain	Northern Atlantic Ocean	Northern Atlantic Ocean	NA	NA	Lab	Stressed	Dark	30	AllPrep DNA/RNA Mini kit	Leach, W.B., Carrier, T.J. and Reitzel, A.M., 2019. Diel patterning in the bacterial community associated with the sea anemone Nematostella vectensis. Ecology and evolution, 9(17), pp.9935-9947.
SRR9202561	SAMN11960088	MiSeq	Illumina_merged	341F-785R	4	Cnidaria	Anthozoa	Hexacorallia	Actiniaria	Edwardsioidea	Edwardsiidae	Nematostella	vectensis	Nematostella vectensis	No	Adult	Tissue	Unknown	Unknown	UpperShallow(0-15m)	Shallow	Culture_MarylandStrain	Northern Atlantic Ocean	Northern Atlantic Ocean	NA	NA	Lab	Stressed	Dark	30	AllPrep DNA/RNA Mini kit	Leach, W.B., Carrier, T.J. and Reitzel, A.M., 2019. Diel patterning in the bacterial community associated with the sea anemone Nematostella vectensis. Ecology and evolution, 9(17), pp.9935-9947.
SRR9202562	SAMN11960087	MiSeq	Illumina_merged	341F-785R	4	Cnidaria	Anthozoa	Hexacorallia	Actiniaria	Edwardsioidea	Edwardsiidae	Nematostella	vectensis	Nematostella vectensis	No	Adult	Tissue	Unknown	Unknown	UpperShallow(0-15m)	Shallow	Culture_MarylandStrain	Northern Atlantic Ocean	Northern Atlantic Ocean	NA	NA	Lab	Stressed	Dark	30	AllPrep DNA/RNA Mini kit	Leach, W.B., Carrier, T.J. and Reitzel, A.M., 2019. Diel patterning in the bacterial community associated with the sea anemone Nematostella vectensis. Ecology and evolution, 9(17), pp.9935-9947.
SRR9202563	SAMN11960087	MiSeq	Illumina_merged	341F-785R	4	Cnidaria	Anthozoa	Hexacorallia	Actiniaria	Edwardsioidea	Edwardsiidae	Nematostella	vectensis	Nematostella vectensis	No	Adult	Tissue	Unknown	Unknown	UpperShallow(0-15m)	Shallow	Culture_MarylandStrain	Northern Atlantic Ocean	Northern Atlantic Ocean	NA	NA	Lab	Stressed	Dark	30	AllPrep DNA/RNA Mini kit	Leach, W.B., Carrier, T.J. and Reitzel, A.M., 2019. Diel patterning in the bacterial community associated with the sea anemone Nematostella vectensis. Ecology and evolution, 9(17), pp.9935-9947.
SRR9202564	SAMN11960093	MiSeq	Illumina_merged	341F-785R	4	Cnidaria	Anthozoa	Hexacorallia	Actiniaria	Edwardsioidea	Edwardsiidae	Nematostella	vectensis	Nematostella vectensis	No	Adult	Tissue	Unknown	Unknown	UpperShallow(0-15m)	Shallow	Culture_MarylandStrain	Northern Atlantic Ocean	Northern Atlantic Ocean	NA	NA	Lab	Stressed	Dark	30	AllPrep DNA/RNA Mini kit	Leach, W.B., Carrier, T.J. and Reitzel, A.M., 2019. Diel patterning in the bacterial community associated with the sea anemone Nematostella vectensis. Ecology and evolution, 9(17), pp.9935-9947.
SRR9202565	SAMN11960093	MiSeq	Illumina_merged	341F-785R	4	Cnidaria	Anthozoa	Hexacorallia	Actiniaria	Edwardsioidea	Edwardsiidae	Nematostella	vectensis	Nematostella vectensis	No	Adult	Tissue	Unknown	Unknown	UpperShallow(0-15m)	Shallow	Culture_MarylandStrain	Northern Atlantic Ocean	Northern Atlantic Ocean	NA	NA	Lab	Stressed	Dark	30	AllPrep DNA/RNA Mini kit	Leach, W.B., Carrier, T.J. and Reitzel, A.M., 2019. Diel patterning in the bacterial community associated with the sea anemone Nematostella vectensis. Ecology and evolution, 9(17), pp.9935-9947.
SRR9202566	SAMN11960092	MiSeq	Illumina_merged	341F-785R	4	Cnidaria	Anthozoa	Hexacorallia	Actiniaria	Edwardsioidea	Edwardsiidae	Nematostella	vectensis	Nematostella vectensis	No	Adult	Tissue	Unknown	Unknown	UpperShallow(0-15m)	Shallow	Culture_MarylandStrain	Northern Atlantic Ocean	Northern Atlantic Ocean	NA	NA	Lab	Stressed	Dark	30	AllPrep DNA/RNA Mini kit	Leach, W.B., Carrier, T.J. and Reitzel, A.M., 2019. Diel patterning in the bacterial community associated with the sea anemone Nematostella vectensis. Ecology and evolution, 9(17), pp.9935-9947.
SRR9202567	SAMN11960092	MiSeq	Illumina_merged	341F-785R	4	Cnidaria	Anthozoa	Hexacorallia	Actiniaria	Edwardsioidea	Edwardsiidae	Nematostella	vectensis	Nematostella vectensis	No	Adult	Tissue	Unknown	Unknown	UpperShallow(0-15m)	Shallow	Culture_MarylandStrain	Northern Atlantic Ocean	Northern Atlantic Ocean	NA	NA	Lab	Stressed	Dark	30	AllPrep DNA/RNA Mini kit	Leach, W.B., Carrier, T.J. and Reitzel, A.M., 2019. Diel patterning in the bacterial community associated with the sea anemone Nematostella vectensis. Ecology and evolution, 9(17), pp.9935-9947.
SRR9202568	SAMN11960082	MiSeq	Illumina_merged	341F-785R	4	Cnidaria	Anthozoa	Hexacorallia	Actiniaria	Edwardsioidea	Edwardsiidae	Nematostella	vectensis	Nematostella vectensis	No	Adult	Tissue	Unknown	Unknown	UpperShallow(0-15m)	Shallow	Culture_MarylandStrain	Northern Atlantic Ocean	Northern Atlantic Ocean	NA	NA	Lab	Stressed	Dark	30	AllPrep DNA/RNA Mini kit	Leach, W.B., Carrier, T.J. and Reitzel, A.M., 2019. Diel patterning in the bacterial community associated with the sea anemone Nematostella vectensis. Ecology and evolution, 9(17), pp.9935-9947.
SRR9202569	SAMN11960091	MiSeq	Illumina_merged	341F-785R	4	Cnidaria	Anthozoa	Hexacorallia	Actiniaria	Edwardsioidea	Edwardsiidae	Nematostella	vectensis	Nematostella vectensis	No	Adult	Tissue	Unknown	Unknown	UpperShallow(0-15m)	Shallow	Culture_MarylandStrain	Northern Atlantic Ocean	Northern Atlantic Ocean	NA	NA	Lab	Stressed	Dark	30	AllPrep DNA/RNA Mini kit	Leach, W.B., Carrier, T.J. and Reitzel, A.M., 2019. Diel patterning in the bacterial community associated with the sea anemone Nematostella vectensis. Ecology and evolution, 9(17), pp.9935-9947.
SRR9202570	SAMN11960086	MiSeq	Illumina_merged	341F-785R	4	Cnidaria	Anthozoa	Hexacorallia	Actiniaria	Edwardsioidea	Edwardsiidae	Nematostella	vectensis	Nematostella vectensis	No	Adult	Tissue	Unknown	Unknown	UpperShallow(0-15m)	Shallow	Culture_MarylandStrain	Northern Atlantic Ocean	Northern Atlantic Ocean	NA	NA	Lab	Healthy	Control	30	AllPrep DNA/RNA Mini kit	Leach, W.B., Carrier, T.J. and Reitzel, A.M., 2019. Diel patterning in the bacterial community associated with the sea anemone Nematostella vectensis. Ecology and evolution, 9(17), pp.9935-9947.
SRR9202571	SAMN11960086	MiSeq	Illumina_merged	341F-785R	4	Cnidaria	Anthozoa	Hexacorallia	Actiniaria	Edwardsioidea	Edwardsiidae	Nematostella	vectensis	Nematostella vectensis	No	Adult	Tissue	Unknown	Unknown	UpperShallow(0-15m)	Shallow	Culture_MarylandStrain	Northern Atlantic Ocean	Northern Atlantic Ocean	NA	NA	Lab	Healthy	Control	30	AllPrep DNA/RNA Mini kit	Leach, W.B., Carrier, T.J. and Reitzel, A.M., 2019. Diel patterning in the bacterial community associated with the sea anemone Nematostella vectensis. Ecology and evolution, 9(17), pp.9935-9947.
SRR9202572	SAMN11960085	MiSeq	Illumina_merged	341F-785R	4	Cnidaria	Anthozoa	Hexacorallia	Actiniaria	Edwardsioidea	Edwardsiidae	Nematostella	vectensis	Nematostella vectensis	No	Adult	Tissue	Unknown	Unknown	UpperShallow(0-15m)	Shallow	Culture_MarylandStrain	Northern Atlantic Ocean	Northern Atlantic Ocean	NA	NA	Lab	Healthy	Control	30	AllPrep DNA/RNA Mini kit	Leach, W.B., Carrier, T.J. and Reitzel, A.M., 2019. Diel patterning in the bacterial community associated with the sea anemone Nematostella vectensis. Ecology and evolution, 9(17), pp.9935-9947.
SRR9202573	SAMN11960085	MiSeq	Illumina_merged	341F-785R	4	Cnidaria	Anthozoa	Hexacorallia	Actiniaria	Edwardsioidea	Edwardsiidae	Nematostella	vectensis	Nematostella vectensis	No	Adult	Tissue	Unknown	Unknown	UpperShallow(0-15m)	Shallow	Culture_MarylandStrain	Northern Atlantic Ocean	Northern Atlantic Ocean	NA	NA	Lab	Healthy	Control	30	AllPrep DNA/RNA Mini kit	Leach, W.B., Carrier, T.J. and Reitzel, A.M., 2019. Diel patterning in the bacterial community associated with the sea anemone Nematostella vectensis. Ecology and evolution, 9(17), pp.9935-9947.
SRR9202574	SAMN11960084	MiSeq	Illumina_merged	341F-785R	4	Cnidaria	Anthozoa	Hexacorallia	Actiniaria	Edwardsioidea	Edwardsiidae	Nematostella	vectensis	Nematostella vectensis	No	Adult	Tissue	Unknown	Unknown	UpperShallow(0-15m)	Shallow	Culture_MarylandStrain	Northern Atlantic Ocean	Northern Atlantic Ocean	NA	NA	Lab	Healthy	Control	30	AllPrep DNA/RNA Mini kit	Leach, W.B., Carrier, T.J. and Reitzel, A.M., 2019. Diel patterning in the bacterial community associated with the sea anemone Nematostella vectensis. Ecology and evolution, 9(17), pp.9935-9947.
SRR9202575	SAMN11960084	MiSeq	Illumina_merged	341F-785R	4	Cnidaria	Anthozoa	Hexacorallia	Actiniaria	Edwardsioidea	Edwardsiidae	Nematostella	vectensis	Nematostella vectensis	No	Adult	Tissue	Unknown	Unknown	UpperShallow(0-15m)	Shallow	Culture_MarylandStrain	Northern Atlantic Ocean	Northern Atlantic Ocean	NA	NA	Lab	Healthy	Control	30	AllPrep DNA/RNA Mini kit	Leach, W.B., Carrier, T.J. and Reitzel, A.M., 2019. Diel patterning in the bacterial community associated with the sea anemone Nematostella vectensis. Ecology and evolution, 9(17), pp.9935-9947.
SRR9202576	SAMN11960083	MiSeq	Illumina_merged	341F-785R	4	Cnidaria	Anthozoa	Hexacorallia	Actiniaria	Edwardsioidea	Edwardsiidae	Nematostella	vectensis	Nematostella vectensis	No	Adult	Tissue	Unknown	Unknown	UpperShallow(0-15m)	Shallow	Culture_MarylandStrain	Northern Atlantic Ocean	Northern Atlantic Ocean	NA	NA	Lab	Stressed	Dark	30	AllPrep DNA/RNA Mini kit	Leach, W.B., Carrier, T.J. and Reitzel, A.M., 2019. Diel patterning in the bacterial community associated with the sea anemone Nematostella vectensis. Ecology and evolution, 9(17), pp.9935-9947.
SRR9202577	SAMN11960083	MiSeq	Illumina_merged	341F-785R	4	Cnidaria	Anthozoa	Hexacorallia	Actiniaria	Edwardsioidea	Edwardsiidae	Nematostella	vectensis	Nematostella vectensis	No	Adult	Tissue	Unknown	Unknown	UpperShallow(0-15m)	Shallow	Culture_MarylandStrain	Northern Atlantic Ocean	Northern Atlantic Ocean	NA	NA	Lab	Stressed	Dark	30	AllPrep DNA/RNA Mini kit	Leach, W.B., Carrier, T.J. and Reitzel, A.M., 2019. Diel patterning in the bacterial community associated with the sea anemone Nematostella vectensis. Ecology and evolution, 9(17), pp.9935-9947.
SRR9202578	SAMN11960091	MiSeq	Illumina_merged	341F-785R	4	Cnidaria	Anthozoa	Hexacorallia	Actiniaria	Edwardsioidea	Edwardsiidae	Nematostella	vectensis	Nematostella vectensis	No	Adult	Tissue	Unknown	Unknown	UpperShallow(0-15m)	Shallow	Culture_MarylandStrain	Northern Atlantic Ocean	Northern Atlantic Ocean	NA	NA	Lab	Stressed	Dark	30	AllPrep DNA/RNA Mini kit	Leach, W.B., Carrier, T.J. and Reitzel, A.M., 2019. Diel patterning in the bacterial community associated with the sea anemone Nematostella vectensis. Ecology and evolution, 9(17), pp.9935-9947.
SRR9202579	SAMN11960082	MiSeq	Illumina_merged	341F-785R	4	Cnidaria	Anthozoa	Hexacorallia	Actiniaria	Edwardsioidea	Edwardsiidae	Nematostella	vectensis	Nematostella vectensis	No	Adult	Tissue	Unknown	Unknown	UpperShallow(0-15m)	Shallow	Culture_MarylandStrain	Northern Atlantic Ocean	Northern Atlantic Ocean	NA	NA	Lab	Stressed	Dark	30	AllPrep DNA/RNA Mini kit	Leach, W.B., Carrier, T.J. and Reitzel, A.M., 2019. Diel patterning in the bacterial community associated with the sea anemone Nematostella vectensis. Ecology and evolution, 9(17), pp.9935-9947.
SRR9202580	SAMN11960081	MiSeq	Illumina_merged	341F-785R	4	Cnidaria	Anthozoa	Hexacorallia	Actiniaria	Edwardsioidea	Edwardsiidae	Nematostella	vectensis	Nematostella vectensis	No	Adult	Tissue	Unknown	Unknown	UpperShallow(0-15m)	Shallow	Culture_MarylandStrain	Northern Atlantic Ocean	Northern Atlantic Ocean	NA	NA	Lab	Stressed	Dark	30	AllPrep DNA/RNA Mini kit	Leach, W.B., Carrier, T.J. and Reitzel, A.M., 2019. Diel patterning in the bacterial community associated with the sea anemone Nematostella vectensis. Ecology and evolution, 9(17), pp.9935-9947.
SRR9202581	SAMN11960081	MiSeq	Illumina_merged	341F-785R	4	Cnidaria	Anthozoa	Hexacorallia	Actiniaria	Edwardsioidea	Edwardsiidae	Nematostella	vectensis	Nematostella vectensis	No	Adult	Tissue	Unknown	Unknown	UpperShallow(0-15m)	Shallow	Culture_MarylandStrain	Northern Atlantic Ocean	Northern Atlantic Ocean	NA	NA	Lab	Stressed	Dark	30	AllPrep DNA/RNA Mini kit	Leach, W.B., Carrier, T.J. and Reitzel, A.M., 2019. Diel patterning in the bacterial community associated with the sea anemone Nematostella vectensis. Ecology and evolution, 9(17), pp.9935-9947.
SRR9202582	SAMN11960136	MiSeq	Illumina_merged	341F-785R	4	Cnidaria	Anthozoa	Hexacorallia	Actiniaria	Edwardsioidea	Edwardsiidae	Nematostella	vectensis	Nematostella vectensis	No	Adult	Tissue	Unknown	Unknown	UpperShallow(0-15m)	Shallow	Culture_MarylandStrain	Northern Atlantic Ocean	Northern Atlantic Ocean	NA	NA	Lab	Stressed	Dark	30	AllPrep DNA/RNA Mini kit	Leach, W.B., Carrier, T.J. and Reitzel, A.M., 2019. Diel patterning in the bacterial community associated with the sea anemone Nematostella vectensis. Ecology and evolution, 9(17), pp.9935-9947.
SRR9202583	SAMN11960136	MiSeq	Illumina_merged	341F-785R	4	Cnidaria	Anthozoa	Hexacorallia	Actiniaria	Edwardsioidea	Edwardsiidae	Nematostella	vectensis	Nematostella vectensis	No	Adult	Tissue	Unknown	Unknown	UpperShallow(0-15m)	Shallow	Culture_MarylandStrain	Northern Atlantic Ocean	Northern Atlantic Ocean	NA	NA	Lab	Stressed	Dark	30	AllPrep DNA/RNA Mini kit	Leach, W.B., Carrier, T.J. and Reitzel, A.M., 2019. Diel patterning in the bacterial community associated with the sea anemone Nematostella vectensis. Ecology and evolution, 9(17), pp.9935-9947.
SRR9202584	SAMN11960135	MiSeq	Illumina_merged	341F-785R	4	Cnidaria	Anthozoa	Hexacorallia	Actiniaria	Edwardsioidea	Edwardsiidae	Nematostella	vectensis	Nematostella vectensis	No	Adult	Tissue	Unknown	Unknown	UpperShallow(0-15m)	Shallow	Culture_MarylandStrain	Northern Atlantic Ocean	Northern Atlantic Ocean	NA	NA	Lab	Healthy	Control	30	AllPrep DNA/RNA Mini kit	Leach, W.B., Carrier, T.J. and Reitzel, A.M., 2019. Diel patterning in the bacterial community associated with the sea anemone Nematostella vectensis. Ecology and evolution, 9(17), pp.9935-9947.
SRR9202585	SAMN11960135	MiSeq	Illumina_merged	341F-785R	4	Cnidaria	Anthozoa	Hexacorallia	Actiniaria	Edwardsioidea	Edwardsiidae	Nematostella	vectensis	Nematostella vectensis	No	Adult	Tissue	Unknown	Unknown	UpperShallow(0-15m)	Shallow	Culture_MarylandStrain	Northern Atlantic Ocean	Northern Atlantic Ocean	NA	NA	Lab	Healthy	Control	30	AllPrep DNA/RNA Mini kit	Leach, W.B., Carrier, T.J. and Reitzel, A.M., 2019. Diel patterning in the bacterial community associated with the sea anemone Nematostella vectensis. Ecology and evolution, 9(17), pp.9935-9947.
SRR9202586	SAMN11960134	MiSeq	Illumina_merged	341F-785R	4	Cnidaria	Anthozoa	Hexacorallia	Actiniaria	Edwardsioidea	Edwardsiidae	Nematostella	vectensis	Nematostella vectensis	No	Adult	Tissue	Unknown	Unknown	UpperShallow(0-15m)	Shallow	Culture_MarylandStrain	Northern Atlantic Ocean	Northern Atlantic Ocean	NA	NA	Lab	Healthy	Control	30	AllPrep DNA/RNA Mini kit	Leach, W.B., Carrier, T.J. and Reitzel, A.M., 2019. Diel patterning in the bacterial community associated with the sea anemone Nematostella vectensis. Ecology and evolution, 9(17), pp.9935-9947.
SRR9202587	SAMN11960134	MiSeq	Illumina_merged	341F-785R	4	Cnidaria	Anthozoa	Hexacorallia	Actiniaria	Edwardsioidea	Edwardsiidae	Nematostella	vectensis	Nematostella vectensis	No	Adult	Tissue	Unknown	Unknown	UpperShallow(0-15m)	Shallow	Culture_MarylandStrain	Northern Atlantic Ocean	Northern Atlantic Ocean	NA	NA	Lab	Healthy	Control	30	AllPrep DNA/RNA Mini kit	Leach, W.B., Carrier, T.J. and Reitzel, A.M., 2019. Diel patterning in the bacterial community associated with the sea anemone Nematostella vectensis. Ecology and evolution, 9(17), pp.9935-9947.
SRR9202588	SAMN11960133	MiSeq	Illumina_merged	341F-785R	4	Cnidaria	Anthozoa	Hexacorallia	Actiniaria	Edwardsioidea	Edwardsiidae	Nematostella	vectensis	Nematostella vectensis	No	Adult	Tissue	Unknown	Unknown	UpperShallow(0-15m)	Shallow	Culture_MarylandStrain	Northern Atlantic Ocean	Northern Atlantic Ocean	NA	NA	Lab	Healthy	Control	30	AllPrep DNA/RNA Mini kit	Leach, W.B., Carrier, T.J. and Reitzel, A.M., 2019. Diel patterning in the bacterial community associated with the sea anemone Nematostella vectensis. Ecology and evolution, 9(17), pp.9935-9947.
SRR9202589	SAMN11960133	MiSeq	Illumina_merged	341F-785R	4	Cnidaria	Anthozoa	Hexacorallia	Actiniaria	Edwardsioidea	Edwardsiidae	Nematostella	vectensis	Nematostella vectensis	No	Adult	Tissue	Unknown	Unknown	UpperShallow(0-15m)	Shallow	Culture_MarylandStrain	Northern Atlantic Ocean	Northern Atlantic Ocean	NA	NA	Lab	Healthy	Control	30	AllPrep DNA/RNA Mini kit	Leach, W.B., Carrier, T.J. and Reitzel, A.M., 2019. Diel patterning in the bacterial community associated with the sea anemone Nematostella vectensis. Ecology and evolution, 9(17), pp.9935-9947.
SRR9202590	SAMN11960132	MiSeq	Illumina_merged	341F-785R	4	Cnidaria	Anthozoa	Hexacorallia	Actiniaria	Edwardsioidea	Edwardsiidae	Nematostella	vectensis	Nematostella vectensis	No	Adult	Tissue	Unknown	Unknown	UpperShallow(0-15m)	Shallow	Culture_MarylandStrain	Northern Atlantic Ocean	Northern Atlantic Ocean	NA	NA	Lab	Healthy	Control	30	AllPrep DNA/RNA Mini kit	Leach, W.B., Carrier, T.J. and Reitzel, A.M., 2019. Diel patterning in the bacterial community associated with the sea anemone Nematostella vectensis. Ecology and evolution, 9(17), pp.9935-9947.
SRR9202591	SAMN11960132	MiSeq	Illumina_merged	341F-785R	4	Cnidaria	Anthozoa	Hexacorallia	Actiniaria	Edwardsioidea	Edwardsiidae	Nematostella	vectensis	Nematostella vectensis	No	Adult	Tissue	Unknown	Unknown	UpperShallow(0-15m)	Shallow	Culture_MarylandStrain	Northern Atlantic Ocean	Northern Atlantic Ocean	NA	NA	Lab	Healthy	Control	30	AllPrep DNA/RNA Mini kit	Leach, W.B., Carrier, T.J. and Reitzel, A.M., 2019. Diel patterning in the bacterial community associated with the sea anemone Nematostella vectensis. Ecology and evolution, 9(17), pp.9935-9947.
SRR9202592	SAMN11960131	MiSeq	Illumina_merged	341F-785R	4	Cnidaria	Anthozoa	Hexacorallia	Actiniaria	Edwardsioidea	Edwardsiidae	Nematostella	vectensis	Nematostella vectensis	No	Adult	Tissue	Unknown	Unknown	UpperShallow(0-15m)	Shallow	Culture_MarylandStrain	Northern Atlantic Ocean	Northern Atlantic Ocean	NA	NA	Lab	Stressed	Dark	30	AllPrep DNA/RNA Mini kit	Leach, W.B., Carrier, T.J. and Reitzel, A.M., 2019. Diel patterning in the bacterial community associated with the sea anemone Nematostella vectensis. Ecology and evolution, 9(17), pp.9935-9947.
SRR9202593	SAMN11960131	MiSeq	Illumina_merged	341F-785R	4	Cnidaria	Anthozoa	Hexacorallia	Actiniaria	Edwardsioidea	Edwardsiidae	Nematostella	vectensis	Nematostella vectensis	No	Adult	Tissue	Unknown	Unknown	UpperShallow(0-15m)	Shallow	Culture_MarylandStrain	Northern Atlantic Ocean	Northern Atlantic Ocean	NA	NA	Lab	Stressed	Dark	30	AllPrep DNA/RNA Mini kit	Leach, W.B., Carrier, T.J. and Reitzel, A.M., 2019. Diel patterning in the bacterial community associated with the sea anemone Nematostella vectensis. Ecology and evolution, 9(17), pp.9935-9947.
SRR9202594	SAMN11960130	MiSeq	Illumina_merged	341F-785R	4	Cnidaria	Anthozoa	Hexacorallia	Actiniaria	Edwardsioidea	Edwardsiidae	Nematostella	vectensis	Nematostella vectensis	No	Adult	Tissue	Unknown	Unknown	UpperShallow(0-15m)	Shallow	Culture_MarylandStrain	Northern Atlantic Ocean	Northern Atlantic Ocean	NA	NA	Lab	Stressed	Dark	30	AllPrep DNA/RNA Mini kit	Leach, W.B., Carrier, T.J. and Reitzel, A.M., 2019. Diel patterning in the bacterial community associated with the sea anemone Nematostella vectensis. Ecology and evolution, 9(17), pp.9935-9947.
SRR9202595	SAMN11960130	MiSeq	Illumina_merged	341F-785R	4	Cnidaria	Anthozoa	Hexacorallia	Actiniaria	Edwardsioidea	Edwardsiidae	Nematostella	vectensis	Nematostella vectensis	No	Adult	Tissue	Unknown	Unknown	UpperShallow(0-15m)	Shallow	Culture_MarylandStrain	Northern Atlantic Ocean	Northern Atlantic Ocean	NA	NA	Lab	Stressed	Dark	30	AllPrep DNA/RNA Mini kit	Leach, W.B., Carrier, T.J. and Reitzel, A.M., 2019. Diel patterning in the bacterial community associated with the sea anemone Nematostella vectensis. Ecology and evolution, 9(17), pp.9935-9947.
SRR9202596	SAMN11960129	MiSeq	Illumina_merged	341F-785R	4	Cnidaria	Anthozoa	Hexacorallia	Actiniaria	Edwardsioidea	Edwardsiidae	Nematostella	vectensis	Nematostella vectensis	No	Adult	Tissue	Unknown	Unknown	UpperShallow(0-15m)	Shallow	Culture_MarylandStrain	Northern Atlantic Ocean	Northern Atlantic Ocean	NA	NA	Lab	Stressed	Dark	30	AllPrep DNA/RNA Mini kit	Leach, W.B., Carrier, T.J. and Reitzel, A.M., 2019. Diel patterning in the bacterial community associated with the sea anemone Nematostella vectensis. Ecology and evolution, 9(17), pp.9935-9947.
SRR9202597	SAMN11960129	MiSeq	Illumina_merged	341F-785R	4	Cnidaria	Anthozoa	Hexacorallia	Actiniaria	Edwardsioidea	Edwardsiidae	Nematostella	vectensis	Nematostella vectensis	No	Adult	Tissue	Unknown	Unknown	UpperShallow(0-15m)	Shallow	Culture_MarylandStrain	Northern Atlantic Ocean	Northern Atlantic Ocean	NA	NA	Lab	Stressed	Dark	30	AllPrep DNA/RNA Mini kit	Leach, W.B., Carrier, T.J. and Reitzel, A.M., 2019. Diel patterning in the bacterial community associated with the sea anemone Nematostella vectensis. Ecology and evolution, 9(17), pp.9935-9947.
SRR9202598	SAMN11960128	MiSeq	Illumina_merged	341F-785R	4	Cnidaria	Anthozoa	Hexacorallia	Actiniaria	Edwardsioidea	Edwardsiidae	Nematostella	vectensis	Nematostella vectensis	No	Adult	Tissue	Unknown	Unknown	UpperShallow(0-15m)	Shallow	Culture_MarylandStrain	Northern Atlantic Ocean	Northern Atlantic Ocean	NA	NA	Lab	Stressed	Dark	30	AllPrep DNA/RNA Mini kit	Leach, W.B., Carrier, T.J. and Reitzel, A.M., 2019. Diel patterning in the bacterial community associated with the sea anemone Nematostella vectensis. Ecology and evolution, 9(17), pp.9935-9947.
SRR9202599	SAMN11960128	MiSeq	Illumina_merged	341F-785R	4	Cnidaria	Anthozoa	Hexacorallia	Actiniaria	Edwardsioidea	Edwardsiidae	Nematostella	vectensis	Nematostella vectensis	No	Adult	Tissue	Unknown	Unknown	UpperShallow(0-15m)	Shallow	Culture_MarylandStrain	Northern Atlantic Ocean	Northern Atlantic Ocean	NA	NA	Lab	Stressed	Dark	30	AllPrep DNA/RNA Mini kit	Leach, W.B., Carrier, T.J. and Reitzel, A.M., 2019. Diel patterning in the bacterial community associated with the sea anemone Nematostella vectensis. Ecology and evolution, 9(17), pp.9935-9947.
SRR9202600	SAMN11960127	MiSeq	Illumina_merged	341F-785R	4	Cnidaria	Anthozoa	Hexacorallia	Actiniaria	Edwardsioidea	Edwardsiidae	Nematostella	vectensis	Nematostella vectensis	No	Adult	Tissue	Unknown	Unknown	UpperShallow(0-15m)	Shallow	Culture_MarylandStrain	Northern Atlantic Ocean	Northern Atlantic Ocean	NA	NA	Lab	Healthy	Control	30	AllPrep DNA/RNA Mini kit	Leach, W.B., Carrier, T.J. and Reitzel, A.M., 2019. Diel patterning in the bacterial community associated with the sea anemone Nematostella vectensis. Ecology and evolution, 9(17), pp.9935-9947.
SRR9202601	SAMN11960127	MiSeq	Illumina_merged	341F-785R	4	Cnidaria	Anthozoa	Hexacorallia	Actiniaria	Edwardsioidea	Edwardsiidae	Nematostella	vectensis	Nematostella vectensis	No	Adult	Tissue	Unknown	Unknown	UpperShallow(0-15m)	Shallow	Culture_MarylandStrain	Northern Atlantic Ocean	Northern Atlantic Ocean	NA	NA	Lab	Healthy	Control	30	AllPrep DNA/RNA Mini kit	Leach, W.B., Carrier, T.J. and Reitzel, A.M., 2019. Diel patterning in the bacterial community associated with the sea anemone Nematostella vectensis. Ecology and evolution, 9(17), pp.9935-9947.
SRR9202602	SAMN11960126	MiSeq	Illumina_merged	341F-785R	4	Cnidaria	Anthozoa	Hexacorallia	Actiniaria	Edwardsioidea	Edwardsiidae	Nematostella	vectensis	Nematostella vectensis	No	Adult	Tissue	Unknown	Unknown	UpperShallow(0-15m)	Shallow	Culture_MarylandStrain	Northern Atlantic Ocean	Northern Atlantic Ocean	NA	NA	Lab	Healthy	Control	30	AllPrep DNA/RNA Mini kit	Leach, W.B., Carrier, T.J. and Reitzel, A.M., 2019. Diel patterning in the bacterial community associated with the sea anemone Nematostella vectensis. Ecology and evolution, 9(17), pp.9935-9947.
SRR9202603	SAMN11960126	MiSeq	Illumina_merged	341F-785R	4	Cnidaria	Anthozoa	Hexacorallia	Actiniaria	Edwardsioidea	Edwardsiidae	Nematostella	vectensis	Nematostella vectensis	No	Adult	Tissue	Unknown	Unknown	UpperShallow(0-15m)	Shallow	Culture_MarylandStrain	Northern Atlantic Ocean	Northern Atlantic Ocean	NA	NA	Lab	Healthy	Control	30	AllPrep DNA/RNA Mini kit	Leach, W.B., Carrier, T.J. and Reitzel, A.M., 2019. Diel patterning in the bacterial community associated with the sea anemone Nematostella vectensis. Ecology and evolution, 9(17), pp.9935-9947.
SRR9202604	SAMN11960125	MiSeq	Illumina_merged	341F-785R	4	Cnidaria	Anthozoa	Hexacorallia	Actiniaria	Edwardsioidea	Edwardsiidae	Nematostella	vectensis	Nematostella vectensis	No	Adult	Tissue	Unknown	Unknown	UpperShallow(0-15m)	Shallow	Culture_MarylandStrain	Northern Atlantic Ocean	Northern Atlantic Ocean	NA	NA	Lab	Healthy	Control	30	AllPrep DNA/RNA Mini kit	Leach, W.B., Carrier, T.J. and Reitzel, A.M., 2019. Diel patterning in the bacterial community associated with the sea anemone Nematostella vectensis. Ecology and evolution, 9(17), pp.9935-9947.
SRR9202605	SAMN11960125	MiSeq	Illumina_merged	341F-785R	4	Cnidaria	Anthozoa	Hexacorallia	Actiniaria	Edwardsioidea	Edwardsiidae	Nematostella	vectensis	Nematostella vectensis	No	Adult	Tissue	Unknown	Unknown	UpperShallow(0-15m)	Shallow	Culture_MarylandStrain	Northern Atlantic Ocean	Northern Atlantic Ocean	NA	NA	Lab	Healthy	Control	30	AllPrep DNA/RNA Mini kit	Leach, W.B., Carrier, T.J. and Reitzel, A.M., 2019. Diel patterning in the bacterial community associated with the sea anemone Nematostella vectensis. Ecology and evolution, 9(17), pp.9935-9947.
SRR9202606	SAMN11960124	MiSeq	Illumina_merged	341F-785R	4	Cnidaria	Anthozoa	Hexacorallia	Actiniaria	Edwardsioidea	Edwardsiidae	Nematostella	vectensis	Nematostella vectensis	No	Adult	Tissue	Unknown	Unknown	UpperShallow(0-15m)	Shallow	Culture_MarylandStrain	Northern Atlantic Ocean	Northern Atlantic Ocean	NA	NA	Lab	Healthy	Control	30	AllPrep DNA/RNA Mini kit	Leach, W.B., Carrier, T.J. and Reitzel, A.M., 2019. Diel patterning in the bacterial community associated with the sea anemone Nematostella vectensis. Ecology and evolution, 9(17), pp.9935-9947.
SRR9202607	SAMN11960124	MiSeq	Illumina_merged	341F-785R	4	Cnidaria	Anthozoa	Hexacorallia	Actiniaria	Edwardsioidea	Edwardsiidae	Nematostella	vectensis	Nematostella vectensis	No	Adult	Tissue	Unknown	Unknown	UpperShallow(0-15m)	Shallow	Culture_MarylandStrain	Northern Atlantic Ocean	Northern Atlantic Ocean	NA	NA	Lab	Healthy	Control	30	AllPrep DNA/RNA Mini kit	Leach, W.B., Carrier, T.J. and Reitzel, A.M., 2019. Diel patterning in the bacterial community associated with the sea anemone Nematostella vectensis. Ecology and evolution, 9(17), pp.9935-9947.
SRR9202608	SAMN11960123	MiSeq	Illumina_merged	341F-785R	4	Cnidaria	Anthozoa	Hexacorallia	Actiniaria	Edwardsioidea	Edwardsiidae	Nematostella	vectensis	Nematostella vectensis	No	Adult	Tissue	Unknown	Unknown	UpperShallow(0-15m)	Shallow	Culture_MarylandStrain	Northern Atlantic Ocean	Northern Atlantic Ocean	NA	NA	Lab	Stressed	Dark	30	AllPrep DNA/RNA Mini kit	Leach, W.B., Carrier, T.J. and Reitzel, A.M., 2019. Diel patterning in the bacterial community associated with the sea anemone Nematostella vectensis. Ecology and evolution, 9(17), pp.9935-9947.
SRR9202609	SAMN11960123	MiSeq	Illumina_merged	341F-785R	4	Cnidaria	Anthozoa	Hexacorallia	Actiniaria	Edwardsioidea	Edwardsiidae	Nematostella	vectensis	Nematostella vectensis	No	Adult	Tissue	Unknown	Unknown	UpperShallow(0-15m)	Shallow	Culture_MarylandStrain	Northern Atlantic Ocean	Northern Atlantic Ocean	NA	NA	Lab	Stressed	Dark	30	AllPrep DNA/RNA Mini kit	Leach, W.B., Carrier, T.J. and Reitzel, A.M., 2019. Diel patterning in the bacterial community associated with the sea anemone Nematostella vectensis. Ecology and evolution, 9(17), pp.9935-9947.
SRR9202610	SAMN11960122	MiSeq	Illumina_merged	341F-785R	4	Cnidaria	Anthozoa	Hexacorallia	Actiniaria	Edwardsioidea	Edwardsiidae	Nematostella	vectensis	Nematostella vectensis	No	Adult	Tissue	Unknown	Unknown	UpperShallow(0-15m)	Shallow	Culture_MarylandStrain	Northern Atlantic Ocean	Northern Atlantic Ocean	NA	NA	Lab	Stressed	Dark	30	AllPrep DNA/RNA Mini kit	Leach, W.B., Carrier, T.J. and Reitzel, A.M., 2019. Diel patterning in the bacterial community associated with the sea anemone Nematostella vectensis. Ecology and evolution, 9(17), pp.9935-9947.
SRR9202611	SAMN11960122	MiSeq	Illumina_merged	341F-785R	4	Cnidaria	Anthozoa	Hexacorallia	Actiniaria	Edwardsioidea	Edwardsiidae	Nematostella	vectensis	Nematostella vectensis	No	Adult	Tissue	Unknown	Unknown	UpperShallow(0-15m)	Shallow	Culture_MarylandStrain	Northern Atlantic Ocean	Northern Atlantic Ocean	NA	NA	Lab	Stressed	Dark	30	AllPrep DNA/RNA Mini kit	Leach, W.B., Carrier, T.J. and Reitzel, A.M., 2019. Diel patterning in the bacterial community associated with the sea anemone Nematostella vectensis. Ecology and evolution, 9(17), pp.9935-9947.
SRR9202612	SAMN11960121	MiSeq	Illumina_merged	341F-785R	4	Cnidaria	Anthozoa	Hexacorallia	Actiniaria	Edwardsioidea	Edwardsiidae	Nematostella	vectensis	Nematostella vectensis	No	Adult	Tissue	Unknown	Unknown	UpperShallow(0-15m)	Shallow	Culture_MarylandStrain	Northern Atlantic Ocean	Northern Atlantic Ocean	NA	NA	Lab	Stressed	Dark	30	AllPrep DNA/RNA Mini kit	Leach, W.B., Carrier, T.J. and Reitzel, A.M., 2019. Diel patterning in the bacterial community associated with the sea anemone Nematostella vectensis. Ecology and evolution, 9(17), pp.9935-9947.
SRR9202613	SAMN11960121	MiSeq	Illumina_merged	341F-785R	4	Cnidaria	Anthozoa	Hexacorallia	Actiniaria	Edwardsioidea	Edwardsiidae	Nematostella	vectensis	Nematostella vectensis	No	Adult	Tissue	Unknown	Unknown	UpperShallow(0-15m)	Shallow	Culture_MarylandStrain	Northern Atlantic Ocean	Northern Atlantic Ocean	NA	NA	Lab	Stressed	Dark	30	AllPrep DNA/RNA Mini kit	Leach, W.B., Carrier, T.J. and Reitzel, A.M., 2019. Diel patterning in the bacterial community associated with the sea anemone Nematostella vectensis. Ecology and evolution, 9(17), pp.9935-9947.
SRR9202614	SAMN11960120	MiSeq	Illumina_merged	341F-785R	4	Cnidaria	Anthozoa	Hexacorallia	Actiniaria	Edwardsioidea	Edwardsiidae	Nematostella	vectensis	Nematostella vectensis	No	Adult	Tissue	Unknown	Unknown	UpperShallow(0-15m)	Shallow	Culture_MarylandStrain	Northern Atlantic Ocean	Northern Atlantic Ocean	NA	NA	Lab	Stressed	Dark	30	AllPrep DNA/RNA Mini kit	Leach, W.B., Carrier, T.J. and Reitzel, A.M., 2019. Diel patterning in the bacterial community associated with the sea anemone Nematostella vectensis. Ecology and evolution, 9(17), pp.9935-9947.
SRR9202615	SAMN11960120	MiSeq	Illumina_merged	341F-785R	4	Cnidaria	Anthozoa	Hexacorallia	Actiniaria	Edwardsioidea	Edwardsiidae	Nematostella	vectensis	Nematostella vectensis	No	Adult	Tissue	Unknown	Unknown	UpperShallow(0-15m)	Shallow	Culture_MarylandStrain	Northern Atlantic Ocean	Northern Atlantic Ocean	NA	NA	Lab	Stressed	Dark	30	AllPrep DNA/RNA Mini kit	Leach, W.B., Carrier, T.J. and Reitzel, A.M., 2019. Diel patterning in the bacterial community associated with the sea anemone Nematostella vectensis. Ecology and evolution, 9(17), pp.9935-9947.
SRR9202616	SAMN11960119	MiSeq	Illumina_merged	341F-785R	4	Cnidaria	Anthozoa	Hexacorallia	Actiniaria	Edwardsioidea	Edwardsiidae	Nematostella	vectensis	Nematostella vectensis	No	Adult	Tissue	Unknown	Unknown	UpperShallow(0-15m)	Shallow	Culture_MarylandStrain	Northern Atlantic Ocean	Northern Atlantic Ocean	NA	NA	Lab	Healthy	Control	30	AllPrep DNA/RNA Mini kit	Leach, W.B., Carrier, T.J. and Reitzel, A.M., 2019. Diel patterning in the bacterial community associated with the sea anemone Nematostella vectensis. Ecology and evolution, 9(17), pp.9935-9947.
SRR9202617	SAMN11960119	MiSeq	Illumina_merged	341F-785R	4	Cnidaria	Anthozoa	Hexacorallia	Actiniaria	Edwardsioidea	Edwardsiidae	Nematostella	vectensis	Nematostella vectensis	No	Adult	Tissue	Unknown	Unknown	UpperShallow(0-15m)	Shallow	Culture_MarylandStrain	Northern Atlantic Ocean	Northern Atlantic Ocean	NA	NA	Lab	Healthy	Control	30	AllPrep DNA/RNA Mini kit	Leach, W.B., Carrier, T.J. and Reitzel, A.M., 2019. Diel patterning in the bacterial community associated with the sea anemone Nematostella vectensis. Ecology and evolution, 9(17), pp.9935-9947.
SRR9202618	SAMN11960118	MiSeq	Illumina_merged	341F-785R	4	Cnidaria	Anthozoa	Hexacorallia	Actiniaria	Edwardsioidea	Edwardsiidae	Nematostella	vectensis	Nematostella vectensis	No	Adult	Tissue	Unknown	Unknown	UpperShallow(0-15m)	Shallow	Culture_MarylandStrain	Northern Atlantic Ocean	Northern Atlantic Ocean	NA	NA	Lab	Healthy	Control	30	AllPrep DNA/RNA Mini kit	Leach, W.B., Carrier, T.J. and Reitzel, A.M., 2019. Diel patterning in the bacterial community associated with the sea anemone Nematostella vectensis. Ecology and evolution, 9(17), pp.9935-9947.
SRR9202619	SAMN11960118	MiSeq	Illumina_merged	341F-785R	4	Cnidaria	Anthozoa	Hexacorallia	Actiniaria	Edwardsioidea	Edwardsiidae	Nematostella	vectensis	Nematostella vectensis	No	Adult	Tissue	Unknown	Unknown	UpperShallow(0-15m)	Shallow	Culture_MarylandStrain	Northern Atlantic Ocean	Northern Atlantic Ocean	NA	NA	Lab	Healthy	Control	30	AllPrep DNA/RNA Mini kit	Leach, W.B., Carrier, T.J. and Reitzel, A.M., 2019. Diel patterning in the bacterial community associated with the sea anemone Nematostella vectensis. Ecology and evolution, 9(17), pp.9935-9947.
SRR9202620	SAMN11960117	MiSeq	Illumina_merged	341F-785R	4	Cnidaria	Anthozoa	Hexacorallia	Actiniaria	Edwardsioidea	Edwardsiidae	Nematostella	vectensis	Nematostella vectensis	No	Adult	Tissue	Unknown	Unknown	UpperShallow(0-15m)	Shallow	Culture_MarylandStrain	Northern Atlantic Ocean	Northern Atlantic Ocean	NA	NA	Lab	Healthy	Control	30	AllPrep DNA/RNA Mini kit	Leach, W.B., Carrier, T.J. and Reitzel, A.M., 2019. Diel patterning in the bacterial community associated with the sea anemone Nematostella vectensis. Ecology and evolution, 9(17), pp.9935-9947.
SRR9202621	SAMN11960117	MiSeq	Illumina_merged	341F-785R	4	Cnidaria	Anthozoa	Hexacorallia	Actiniaria	Edwardsioidea	Edwardsiidae	Nematostella	vectensis	Nematostella vectensis	No	Adult	Tissue	Unknown	Unknown	UpperShallow(0-15m)	Shallow	Culture_MarylandStrain	Northern Atlantic Ocean	Northern Atlantic Ocean	NA	NA	Lab	Healthy	Control	30	AllPrep DNA/RNA Mini kit	Leach, W.B., Carrier, T.J. and Reitzel, A.M., 2019. Diel patterning in the bacterial community associated with the sea anemone Nematostella vectensis. Ecology and evolution, 9(17), pp.9935-9947.
SRR9202622	SAMN11960116	MiSeq	Illumina_merged	341F-785R	4	Cnidaria	Anthozoa	Hexacorallia	Actiniaria	Edwardsioidea	Edwardsiidae	Nematostella	vectensis	Nematostella vectensis	No	Adult	Tissue	Unknown	Unknown	UpperShallow(0-15m)	Shallow	Culture_MarylandStrain	Northern Atlantic Ocean	Northern Atlantic Ocean	NA	NA	Lab	Healthy	Control	30	AllPrep DNA/RNA Mini kit	Leach, W.B., Carrier, T.J. and Reitzel, A.M., 2019. Diel patterning in the bacterial community associated with the sea anemone Nematostella vectensis. Ecology and evolution, 9(17), pp.9935-9947.
SRR9202623	SAMN11960116	MiSeq	Illumina_merged	341F-785R	4	Cnidaria	Anthozoa	Hexacorallia	Actiniaria	Edwardsioidea	Edwardsiidae	Nematostella	vectensis	Nematostella vectensis	No	Adult	Tissue	Unknown	Unknown	UpperShallow(0-15m)	Shallow	Culture_MarylandStrain	Northern Atlantic Ocean	Northern Atlantic Ocean	NA	NA	Lab	Healthy	Control	30	AllPrep DNA/RNA Mini kit	Leach, W.B., Carrier, T.J. and Reitzel, A.M., 2019. Diel patterning in the bacterial community associated with the sea anemone Nematostella vectensis. Ecology and evolution, 9(17), pp.9935-9947.
SRR9202624	SAMN11960115	MiSeq	Illumina_merged	341F-785R	4	Cnidaria	Anthozoa	Hexacorallia	Actiniaria	Edwardsioidea	Edwardsiidae	Nematostella	vectensis	Nematostella vectensis	No	Adult	Tissue	Unknown	Unknown	UpperShallow(0-15m)	Shallow	Culture_MarylandStrain	Northern Atlantic Ocean	Northern Atlantic Ocean	NA	NA	Lab	Stressed	Dark	30	AllPrep DNA/RNA Mini kit	Leach, W.B., Carrier, T.J. and Reitzel, A.M., 2019. Diel patterning in the bacterial community associated with the sea anemone Nematostella vectensis. Ecology and evolution, 9(17), pp.9935-9947.
SRR9202625	SAMN11960115	MiSeq	Illumina_merged	341F-785R	4	Cnidaria	Anthozoa	Hexacorallia	Actiniaria	Edwardsioidea	Edwardsiidae	Nematostella	vectensis	Nematostella vectensis	No	Adult	Tissue	Unknown	Unknown	UpperShallow(0-15m)	Shallow	Culture_MarylandStrain	Northern Atlantic Ocean	Northern Atlantic Ocean	NA	NA	Lab	Stressed	Dark	30	AllPrep DNA/RNA Mini kit	Leach, W.B., Carrier, T.J. and Reitzel, A.M., 2019. Diel patterning in the bacterial community associated with the sea anemone Nematostella vectensis. Ecology and evolution, 9(17), pp.9935-9947.
SRR9202626	SAMN11960114	MiSeq	Illumina_merged	341F-785R	4	Cnidaria	Anthozoa	Hexacorallia	Actiniaria	Edwardsioidea	Edwardsiidae	Nematostella	vectensis	Nematostella vectensis	No	Adult	Tissue	Unknown	Unknown	UpperShallow(0-15m)	Shallow	Culture_MarylandStrain	Northern Atlantic Ocean	Northern Atlantic Ocean	NA	NA	Lab	Stressed	Dark	30	AllPrep DNA/RNA Mini kit	Leach, W.B., Carrier, T.J. and Reitzel, A.M., 2019. Diel patterning in the bacterial community associated with the sea anemone Nematostella vectensis. Ecology and evolution, 9(17), pp.9935-9947.
SRR9202627	SAMN11960114	MiSeq	Illumina_merged	341F-785R	4	Cnidaria	Anthozoa	Hexacorallia	Actiniaria	Edwardsioidea	Edwardsiidae	Nematostella	vectensis	Nematostella vectensis	No	Adult	Tissue	Unknown	Unknown	UpperShallow(0-15m)	Shallow	Culture_MarylandStrain	Northern Atlantic Ocean	Northern Atlantic Ocean	NA	NA	Lab	Stressed	Dark	30	AllPrep DNA/RNA Mini kit	Leach, W.B., Carrier, T.J. and Reitzel, A.M., 2019. Diel patterning in the bacterial community associated with the sea anemone Nematostella vectensis. Ecology and evolution, 9(17), pp.9935-9947.
SRR9202628	SAMN11960113	MiSeq	Illumina_merged	341F-785R	4	Cnidaria	Anthozoa	Hexacorallia	Actiniaria	Edwardsioidea	Edwardsiidae	Nematostella	vectensis	Nematostella vectensis	No	Adult	Tissue	Unknown	Unknown	UpperShallow(0-15m)	Shallow	Culture_MarylandStrain	Northern Atlantic Ocean	Northern Atlantic Ocean	NA	NA	Lab	Stressed	Dark	30	AllPrep DNA/RNA Mini kit	Leach, W.B., Carrier, T.J. and Reitzel, A.M., 2019. Diel patterning in the bacterial community associated with the sea anemone Nematostella vectensis. Ecology and evolution, 9(17), pp.9935-9947.
SRR9202629	SAMN11960113	MiSeq	Illumina_merged	341F-785R	4	Cnidaria	Anthozoa	Hexacorallia	Actiniaria	Edwardsioidea	Edwardsiidae	Nematostella	vectensis	Nematostella vectensis	No	Adult	Tissue	Unknown	Unknown	UpperShallow(0-15m)	Shallow	Culture_MarylandStrain	Northern Atlantic Ocean	Northern Atlantic Ocean	NA	NA	Lab	Stressed	Dark	30	AllPrep DNA/RNA Mini kit	Leach, W.B., Carrier, T.J. and Reitzel, A.M., 2019. Diel patterning in the bacterial community associated with the sea anemone Nematostella vectensis. Ecology and evolution, 9(17), pp.9935-9947.
SRR9202630	SAMN11960112	MiSeq	Illumina_merged	341F-785R	4	Cnidaria	Anthozoa	Hexacorallia	Actiniaria	Edwardsioidea	Edwardsiidae	Nematostella	vectensis	Nematostella vectensis	No	Adult	Tissue	Unknown	Unknown	UpperShallow(0-15m)	Shallow	Culture_MarylandStrain	Northern Atlantic Ocean	Northern Atlantic Ocean	NA	NA	Lab	Stressed	Dark	30	AllPrep DNA/RNA Mini kit	Leach, W.B., Carrier, T.J. and Reitzel, A.M., 2019. Diel patterning in the bacterial community associated with the sea anemone Nematostella vectensis. Ecology and evolution, 9(17), pp.9935-9947.
SRR9202631	SAMN11960112	MiSeq	Illumina_merged	341F-785R	4	Cnidaria	Anthozoa	Hexacorallia	Actiniaria	Edwardsioidea	Edwardsiidae	Nematostella	vectensis	Nematostella vectensis	No	Adult	Tissue	Unknown	Unknown	UpperShallow(0-15m)	Shallow	Culture_MarylandStrain	Northern Atlantic Ocean	Northern Atlantic Ocean	NA	NA	Lab	Stressed	Dark	30	AllPrep DNA/RNA Mini kit	Leach, W.B., Carrier, T.J. and Reitzel, A.M., 2019. Diel patterning in the bacterial community associated with the sea anemone Nematostella vectensis. Ecology and evolution, 9(17), pp.9935-9947.
SRR9202632	SAMN11960111	MiSeq	Illumina_merged	341F-785R	4	Cnidaria	Anthozoa	Hexacorallia	Actiniaria	Edwardsioidea	Edwardsiidae	Nematostella	vectensis	Nematostella vectensis	No	Adult	Tissue	Unknown	Unknown	UpperShallow(0-15m)	Shallow	Culture_MarylandStrain	Northern Atlantic Ocean	Northern Atlantic Ocean	NA	NA	Lab	Healthy	Control	30	AllPrep DNA/RNA Mini kit	Leach, W.B., Carrier, T.J. and Reitzel, A.M., 2019. Diel patterning in the bacterial community associated with the sea anemone Nematostella vectensis. Ecology and evolution, 9(17), pp.9935-9947.
SRR9202633	SAMN11960111	MiSeq	Illumina_merged	341F-785R	4	Cnidaria	Anthozoa	Hexacorallia	Actiniaria	Edwardsioidea	Edwardsiidae	Nematostella	vectensis	Nematostella vectensis	No	Adult	Tissue	Unknown	Unknown	UpperShallow(0-15m)	Shallow	Culture_MarylandStrain	Northern Atlantic Ocean	Northern Atlantic Ocean	NA	NA	Lab	Healthy	Control	30	AllPrep DNA/RNA Mini kit	Leach, W.B., Carrier, T.J. and Reitzel, A.M., 2019. Diel patterning in the bacterial community associated with the sea anemone Nematostella vectensis. Ecology and evolution, 9(17), pp.9935-9947.
SRR9202634	SAMN11960110	MiSeq	Illumina_merged	341F-785R	4	Cnidaria	Anthozoa	Hexacorallia	Actiniaria	Edwardsioidea	Edwardsiidae	Nematostella	vectensis	Nematostella vectensis	No	Adult	Tissue	Unknown	Unknown	UpperShallow(0-15m)	Shallow	Culture_MarylandStrain	Northern Atlantic Ocean	Northern Atlantic Ocean	NA	NA	Lab	Healthy	Control	30	AllPrep DNA/RNA Mini kit	Leach, W.B., Carrier, T.J. and Reitzel, A.M., 2019. Diel patterning in the bacterial community associated with the sea anemone Nematostella vectensis. Ecology and evolution, 9(17), pp.9935-9947.
SRR9202635	SAMN11960110	MiSeq	Illumina_merged	341F-785R	4	Cnidaria	Anthozoa	Hexacorallia	Actiniaria	Edwardsioidea	Edwardsiidae	Nematostella	vectensis	Nematostella vectensis	No	Adult	Tissue	Unknown	Unknown	UpperShallow(0-15m)	Shallow	Culture_MarylandStrain	Northern Atlantic Ocean	Northern Atlantic Ocean	NA	NA	Lab	Healthy	Control	30	AllPrep DNA/RNA Mini kit	Leach, W.B., Carrier, T.J. and Reitzel, A.M., 2019. Diel patterning in the bacterial community associated with the sea anemone Nematostella vectensis. Ecology and evolution, 9(17), pp.9935-9947.
SRR9202636	SAMN11960109	MiSeq	Illumina_merged	341F-785R	4	Cnidaria	Anthozoa	Hexacorallia	Actiniaria	Edwardsioidea	Edwardsiidae	Nematostella	vectensis	Nematostella vectensis	No	Adult	Tissue	Unknown	Unknown	UpperShallow(0-15m)	Shallow	Culture_MarylandStrain	Northern Atlantic Ocean	Northern Atlantic Ocean	NA	NA	Lab	Healthy	Control	30	AllPrep DNA/RNA Mini kit	Leach, W.B., Carrier, T.J. and Reitzel, A.M., 2019. Diel patterning in the bacterial community associated with the sea anemone Nematostella vectensis. Ecology and evolution, 9(17), pp.9935-9947.
SRR9202637	SAMN11960109	MiSeq	Illumina_merged	341F-785R	4	Cnidaria	Anthozoa	Hexacorallia	Actiniaria	Edwardsioidea	Edwardsiidae	Nematostella	vectensis	Nematostella vectensis	No	Adult	Tissue	Unknown	Unknown	UpperShallow(0-15m)	Shallow	Culture_MarylandStrain	Northern Atlantic Ocean	Northern Atlantic Ocean	NA	NA	Lab	Healthy	Control	30	AllPrep DNA/RNA Mini kit	Leach, W.B., Carrier, T.J. and Reitzel, A.M., 2019. Diel patterning in the bacterial community associated with the sea anemone Nematostella vectensis. Ecology and evolution, 9(17), pp.9935-9947.
SRR9202638	SAMN11960108	MiSeq	Illumina_merged	341F-785R	4	Cnidaria	Anthozoa	Hexacorallia	Actiniaria	Edwardsioidea	Edwardsiidae	Nematostella	vectensis	Nematostella vectensis	No	Adult	Tissue	Unknown	Unknown	UpperShallow(0-15m)	Shallow	Culture_MarylandStrain	Northern Atlantic Ocean	Northern Atlantic Ocean	NA	NA	Lab	Healthy	Control	30	AllPrep DNA/RNA Mini kit	Leach, W.B., Carrier, T.J. and Reitzel, A.M., 2019. Diel patterning in the bacterial community associated with the sea anemone Nematostella vectensis. Ecology and evolution, 9(17), pp.9935-9947.
SRR9202639	SAMN11960108	MiSeq	Illumina_merged	341F-785R	4	Cnidaria	Anthozoa	Hexacorallia	Actiniaria	Edwardsioidea	Edwardsiidae	Nematostella	vectensis	Nematostella vectensis	No	Adult	Tissue	Unknown	Unknown	UpperShallow(0-15m)	Shallow	Culture_MarylandStrain	Northern Atlantic Ocean	Northern Atlantic Ocean	NA	NA	Lab	Healthy	Control	30	AllPrep DNA/RNA Mini kit	Leach, W.B., Carrier, T.J. and Reitzel, A.M., 2019. Diel patterning in the bacterial community associated with the sea anemone Nematostella vectensis. Ecology and evolution, 9(17), pp.9935-9947.
SRR9202640	SAMN11960107	MiSeq	Illumina_merged	341F-785R	4	Cnidaria	Anthozoa	Hexacorallia	Actiniaria	Edwardsioidea	Edwardsiidae	Nematostella	vectensis	Nematostella vectensis	No	Adult	Tissue	Unknown	Unknown	UpperShallow(0-15m)	Shallow	Culture_MarylandStrain	Northern Atlantic Ocean	Northern Atlantic Ocean	NA	NA	Lab	Stressed	Dark	30	AllPrep DNA/RNA Mini kit	Leach, W.B., Carrier, T.J. and Reitzel, A.M., 2019. Diel patterning in the bacterial community associated with the sea anemone Nematostella vectensis. Ecology and evolution, 9(17), pp.9935-9947.
SRR9202641	SAMN11960107	MiSeq	Illumina_merged	341F-785R	4	Cnidaria	Anthozoa	Hexacorallia	Actiniaria	Edwardsioidea	Edwardsiidae	Nematostella	vectensis	Nematostella vectensis	No	Adult	Tissue	Unknown	Unknown	UpperShallow(0-15m)	Shallow	Culture_MarylandStrain	Northern Atlantic Ocean	Northern Atlantic Ocean	NA	NA	Lab	Stressed	Dark	30	AllPrep DNA/RNA Mini kit	Leach, W.B., Carrier, T.J. and Reitzel, A.M., 2019. Diel patterning in the bacterial community associated with the sea anemone Nematostella vectensis. Ecology and evolution, 9(17), pp.9935-9947.
SRR9202642	SAMN11960106	MiSeq	Illumina_merged	341F-785R	4	Cnidaria	Anthozoa	Hexacorallia	Actiniaria	Edwardsioidea	Edwardsiidae	Nematostella	vectensis	Nematostella vectensis	No	Adult	Tissue	Unknown	Unknown	UpperShallow(0-15m)	Shallow	Culture_MarylandStrain	Northern Atlantic Ocean	Northern Atlantic Ocean	NA	NA	Lab	Stressed	Dark	30	AllPrep DNA/RNA Mini kit	Leach, W.B., Carrier, T.J. and Reitzel, A.M., 2019. Diel patterning in the bacterial community associated with the sea anemone Nematostella vectensis. Ecology and evolution, 9(17), pp.9935-9947.
SRR9202643	SAMN11960106	MiSeq	Illumina_merged	341F-785R	4	Cnidaria	Anthozoa	Hexacorallia	Actiniaria	Edwardsioidea	Edwardsiidae	Nematostella	vectensis	Nematostella vectensis	No	Adult	Tissue	Unknown	Unknown	UpperShallow(0-15m)	Shallow	Culture_MarylandStrain	Northern Atlantic Ocean	Northern Atlantic Ocean	NA	NA	Lab	Stressed	Dark	30	AllPrep DNA/RNA Mini kit	Leach, W.B., Carrier, T.J. and Reitzel, A.M., 2019. Diel patterning in the bacterial community associated with the sea anemone Nematostella vectensis. Ecology and evolution, 9(17), pp.9935-9947.
SRR9202644	SAMN11960105	MiSeq	Illumina_merged	341F-785R	4	Cnidaria	Anthozoa	Hexacorallia	Actiniaria	Edwardsioidea	Edwardsiidae	Nematostella	vectensis	Nematostella vectensis	No	Adult	Tissue	Unknown	Unknown	UpperShallow(0-15m)	Shallow	Culture_MarylandStrain	Northern Atlantic Ocean	Northern Atlantic Ocean	NA	NA	Lab	Stressed	Dark	30	AllPrep DNA/RNA Mini kit	Leach, W.B., Carrier, T.J. and Reitzel, A.M., 2019. Diel patterning in the bacterial community associated with the sea anemone Nematostella vectensis. Ecology and evolution, 9(17), pp.9935-9947.
SRR9202645	SAMN11960105	MiSeq	Illumina_merged	341F-785R	4	Cnidaria	Anthozoa	Hexacorallia	Actiniaria	Edwardsioidea	Edwardsiidae	Nematostella	vectensis	Nematostella vectensis	No	Adult	Tissue	Unknown	Unknown	UpperShallow(0-15m)	Shallow	Culture_MarylandStrain	Northern Atlantic Ocean	Northern Atlantic Ocean	NA	NA	Lab	Stressed	Dark	30	AllPrep DNA/RNA Mini kit	Leach, W.B., Carrier, T.J. and Reitzel, A.M., 2019. Diel patterning in the bacterial community associated with the sea anemone Nematostella vectensis. Ecology and evolution, 9(17), pp.9935-9947.
SRR9202646	SAMN11960104	MiSeq	Illumina_merged	341F-785R	4	Cnidaria	Anthozoa	Hexacorallia	Actiniaria	Edwardsioidea	Edwardsiidae	Nematostella	vectensis	Nematostella vectensis	No	Adult	Tissue	Unknown	Unknown	UpperShallow(0-15m)	Shallow	Culture_MarylandStrain	Northern Atlantic Ocean	Northern Atlantic Ocean	NA	NA	Lab	Stressed	Dark	30	AllPrep DNA/RNA Mini kit	Leach, W.B., Carrier, T.J. and Reitzel, A.M., 2019. Diel patterning in the bacterial community associated with the sea anemone Nematostella vectensis. Ecology and evolution, 9(17), pp.9935-9947.
SRR9202647	SAMN11960104	MiSeq	Illumina_merged	341F-785R	4	Cnidaria	Anthozoa	Hexacorallia	Actiniaria	Edwardsioidea	Edwardsiidae	Nematostella	vectensis	Nematostella vectensis	No	Adult	Tissue	Unknown	Unknown	UpperShallow(0-15m)	Shallow	Culture_MarylandStrain	Northern Atlantic Ocean	Northern Atlantic Ocean	NA	NA	Lab	Stressed	Dark	30	AllPrep DNA/RNA Mini kit	Leach, W.B., Carrier, T.J. and Reitzel, A.M., 2019. Diel patterning in the bacterial community associated with the sea anemone Nematostella vectensis. Ecology and evolution, 9(17), pp.9935-9947.
SRR9202648	SAMN11960103	MiSeq	Illumina_merged	341F-785R	4	Cnidaria	Anthozoa	Hexacorallia	Actiniaria	Edwardsioidea	Edwardsiidae	Nematostella	vectensis	Nematostella vectensis	No	Adult	Tissue	Unknown	Unknown	UpperShallow(0-15m)	Shallow	Culture_MarylandStrain	Northern Atlantic Ocean	Northern Atlantic Ocean	NA	NA	Lab	Healthy	Control	30	AllPrep DNA/RNA Mini kit	Leach, W.B., Carrier, T.J. and Reitzel, A.M., 2019. Diel patterning in the bacterial community associated with the sea anemone Nematostella vectensis. Ecology and evolution, 9(17), pp.9935-9947.
SRR9202649	SAMN11960103	MiSeq	Illumina_merged	341F-785R	4	Cnidaria	Anthozoa	Hexacorallia	Actiniaria	Edwardsioidea	Edwardsiidae	Nematostella	vectensis	Nematostella vectensis	No	Adult	Tissue	Unknown	Unknown	UpperShallow(0-15m)	Shallow	Culture_MarylandStrain	Northern Atlantic Ocean	Northern Atlantic Ocean	NA	NA	Lab	Healthy	Control	30	AllPrep DNA/RNA Mini kit	Leach, W.B., Carrier, T.J. and Reitzel, A.M., 2019. Diel patterning in the bacterial community associated with the sea anemone Nematostella vectensis. Ecology and evolution, 9(17), pp.9935-9947.
SRR9202650	SAMN11960102	MiSeq	Illumina_merged	341F-785R	4	Cnidaria	Anthozoa	Hexacorallia	Actiniaria	Edwardsioidea	Edwardsiidae	Nematostella	vectensis	Nematostella vectensis	No	Adult	Tissue	Unknown	Unknown	UpperShallow(0-15m)	Shallow	Culture_MarylandStrain	Northern Atlantic Ocean	Northern Atlantic Ocean	NA	NA	Lab	Healthy	Control	30	AllPrep DNA/RNA Mini kit	Leach, W.B., Carrier, T.J. and Reitzel, A.M., 2019. Diel patterning in the bacterial community associated with the sea anemone Nematostella vectensis. Ecology and evolution, 9(17), pp.9935-9947.
SRR9202651	SAMN11960102	MiSeq	Illumina_merged	341F-785R	4	Cnidaria	Anthozoa	Hexacorallia	Actiniaria	Edwardsioidea	Edwardsiidae	Nematostella	vectensis	Nematostella vectensis	No	Adult	Tissue	Unknown	Unknown	UpperShallow(0-15m)	Shallow	Culture_MarylandStrain	Northern Atlantic Ocean	Northern Atlantic Ocean	NA	NA	Lab	Healthy	Control	30	AllPrep DNA/RNA Mini kit	Leach, W.B., Carrier, T.J. and Reitzel, A.M., 2019. Diel patterning in the bacterial community associated with the sea anemone Nematostella vectensis. Ecology and evolution, 9(17), pp.9935-9947.
SRR9202652	SAMN11960101	MiSeq	Illumina_merged	341F-785R	4	Cnidaria	Anthozoa	Hexacorallia	Actiniaria	Edwardsioidea	Edwardsiidae	Nematostella	vectensis	Nematostella vectensis	No	Adult	Tissue	Unknown	Unknown	UpperShallow(0-15m)	Shallow	Culture_MarylandStrain	Northern Atlantic Ocean	Northern Atlantic Ocean	NA	NA	Lab	Healthy	Control	30	AllPrep DNA/RNA Mini kit	Leach, W.B., Carrier, T.J. and Reitzel, A.M., 2019. Diel patterning in the bacterial community associated with the sea anemone Nematostella vectensis. Ecology and evolution, 9(17), pp.9935-9947.
SRR9202653	SAMN11960101	MiSeq	Illumina_merged	341F-785R	4	Cnidaria	Anthozoa	Hexacorallia	Actiniaria	Edwardsioidea	Edwardsiidae	Nematostella	vectensis	Nematostella vectensis	No	Adult	Tissue	Unknown	Unknown	UpperShallow(0-15m)	Shallow	Culture_MarylandStrain	Northern Atlantic Ocean	Northern Atlantic Ocean	NA	NA	Lab	Healthy	Control	30	AllPrep DNA/RNA Mini kit	Leach, W.B., Carrier, T.J. and Reitzel, A.M., 2019. Diel patterning in the bacterial community associated with the sea anemone Nematostella vectensis. Ecology and evolution, 9(17), pp.9935-9947.
SRR9202654	SAMN11960100	MiSeq	Illumina_merged	341F-785R	4	Cnidaria	Anthozoa	Hexacorallia	Actiniaria	Edwardsioidea	Edwardsiidae	Nematostella	vectensis	Nematostella vectensis	No	Adult	Tissue	Unknown	Unknown	UpperShallow(0-15m)	Shallow	Culture_MarylandStrain	Northern Atlantic Ocean	Northern Atlantic Ocean	NA	NA	Lab	Healthy	Control	30	AllPrep DNA/RNA Mini kit	Leach, W.B., Carrier, T.J. and Reitzel, A.M., 2019. Diel patterning in the bacterial community associated with the sea anemone Nematostella vectensis. Ecology and evolution, 9(17), pp.9935-9947.
SRR9202655	SAMN11960100	MiSeq	Illumina_merged	341F-785R	4	Cnidaria	Anthozoa	Hexacorallia	Actiniaria	Edwardsioidea	Edwardsiidae	Nematostella	vectensis	Nematostella vectensis	No	Adult	Tissue	Unknown	Unknown	UpperShallow(0-15m)	Shallow	Culture_MarylandStrain	Northern Atlantic Ocean	Northern Atlantic Ocean	NA	NA	Lab	Healthy	Control	30	AllPrep DNA/RNA Mini kit	Leach, W.B., Carrier, T.J. and Reitzel, A.M., 2019. Diel patterning in the bacterial community associated with the sea anemone Nematostella vectensis. Ecology and evolution, 9(17), pp.9935-9947.
SRR9202656	SAMN11960175	MiSeq	Illumina_merged	341F-785R	4	Cnidaria	Anthozoa	Hexacorallia	Actiniaria	Edwardsioidea	Edwardsiidae	Nematostella	vectensis	Nematostella vectensis	No	Adult	Tissue	Unknown	Unknown	UpperShallow(0-15m)	Shallow	Culture_MarylandStrain	Northern Atlantic Ocean	Northern Atlantic Ocean	NA	NA	Lab	Stressed	Dark	30	AllPrep DNA/RNA Mini kit	Leach, W.B., Carrier, T.J. and Reitzel, A.M., 2019. Diel patterning in the bacterial community associated with the sea anemone Nematostella vectensis. Ecology and evolution, 9(17), pp.9935-9947.
SRR9202657	SAMN11960175	MiSeq	Illumina_merged	341F-785R	4	Cnidaria	Anthozoa	Hexacorallia	Actiniaria	Edwardsioidea	Edwardsiidae	Nematostella	vectensis	Nematostella vectensis	No	Adult	Tissue	Unknown	Unknown	UpperShallow(0-15m)	Shallow	Culture_MarylandStrain	Northern Atlantic Ocean	Northern Atlantic Ocean	NA	NA	Lab	Stressed	Dark	30	AllPrep DNA/RNA Mini kit	Leach, W.B., Carrier, T.J. and Reitzel, A.M., 2019. Diel patterning in the bacterial community associated with the sea anemone Nematostella vectensis. Ecology and evolution, 9(17), pp.9935-9947.
SRR9202658	SAMN11960174	MiSeq	Illumina_merged	341F-785R	4	Cnidaria	Anthozoa	Hexacorallia	Actiniaria	Edwardsioidea	Edwardsiidae	Nematostella	vectensis	Nematostella vectensis	No	Adult	Tissue	Unknown	Unknown	UpperShallow(0-15m)	Shallow	Culture_MarylandStrain	Northern Atlantic Ocean	Northern Atlantic Ocean	NA	NA	Lab	Stressed	Dark	30	AllPrep DNA/RNA Mini kit	Leach, W.B., Carrier, T.J. and Reitzel, A.M., 2019. Diel patterning in the bacterial community associated with the sea anemone Nematostella vectensis. Ecology and evolution, 9(17), pp.9935-9947.
SRR9202659	SAMN11960174	MiSeq	Illumina_merged	341F-785R	4	Cnidaria	Anthozoa	Hexacorallia	Actiniaria	Edwardsioidea	Edwardsiidae	Nematostella	vectensis	Nematostella vectensis	No	Adult	Tissue	Unknown	Unknown	UpperShallow(0-15m)	Shallow	Culture_MarylandStrain	Northern Atlantic Ocean	Northern Atlantic Ocean	NA	NA	Lab	Stressed	Dark	30	AllPrep DNA/RNA Mini kit	Leach, W.B., Carrier, T.J. and Reitzel, A.M., 2019. Diel patterning in the bacterial community associated with the sea anemone Nematostella vectensis. Ecology and evolution, 9(17), pp.9935-9947.
SRR9202660	SAMN11960173	MiSeq	Illumina_merged	341F-785R	4	Cnidaria	Anthozoa	Hexacorallia	Actiniaria	Edwardsioidea	Edwardsiidae	Nematostella	vectensis	Nematostella vectensis	No	Adult	Tissue	Unknown	Unknown	UpperShallow(0-15m)	Shallow	Culture_MarylandStrain	Northern Atlantic Ocean	Northern Atlantic Ocean	NA	NA	Lab	Stressed	Dark	30	AllPrep DNA/RNA Mini kit	Leach, W.B., Carrier, T.J. and Reitzel, A.M., 2019. Diel patterning in the bacterial community associated with the sea anemone Nematostella vectensis. Ecology and evolution, 9(17), pp.9935-9947.
SRR9202661	SAMN11960173	MiSeq	Illumina_merged	341F-785R	4	Cnidaria	Anthozoa	Hexacorallia	Actiniaria	Edwardsioidea	Edwardsiidae	Nematostella	vectensis	Nematostella vectensis	No	Adult	Tissue	Unknown	Unknown	UpperShallow(0-15m)	Shallow	Culture_MarylandStrain	Northern Atlantic Ocean	Northern Atlantic Ocean	NA	NA	Lab	Stressed	Dark	30	AllPrep DNA/RNA Mini kit	Leach, W.B., Carrier, T.J. and Reitzel, A.M., 2019. Diel patterning in the bacterial community associated with the sea anemone Nematostella vectensis. Ecology and evolution, 9(17), pp.9935-9947.
SRR9202662	SAMN11960172	MiSeq	Illumina_merged	341F-785R	4	Cnidaria	Anthozoa	Hexacorallia	Actiniaria	Edwardsioidea	Edwardsiidae	Nematostella	vectensis	Nematostella vectensis	No	Adult	Tissue	Unknown	Unknown	UpperShallow(0-15m)	Shallow	Culture_MarylandStrain	Northern Atlantic Ocean	Northern Atlantic Ocean	NA	NA	Lab	Stressed	Dark	30	AllPrep DNA/RNA Mini kit	Leach, W.B., Carrier, T.J. and Reitzel, A.M., 2019. Diel patterning in the bacterial community associated with the sea anemone Nematostella vectensis. Ecology and evolution, 9(17), pp.9935-9947.
SRR9202663	SAMN11960172	MiSeq	Illumina_merged	341F-785R	4	Cnidaria	Anthozoa	Hexacorallia	Actiniaria	Edwardsioidea	Edwardsiidae	Nematostella	vectensis	Nematostella vectensis	No	Adult	Tissue	Unknown	Unknown	UpperShallow(0-15m)	Shallow	Culture_MarylandStrain	Northern Atlantic Ocean	Northern Atlantic Ocean	NA	NA	Lab	Stressed	Dark	30	AllPrep DNA/RNA Mini kit	Leach, W.B., Carrier, T.J. and Reitzel, A.M., 2019. Diel patterning in the bacterial community associated with the sea anemone Nematostella vectensis. Ecology and evolution, 9(17), pp.9935-9947.
SRR9202664	SAMN11960171	MiSeq	Illumina_merged	341F-785R	4	Cnidaria	Anthozoa	Hexacorallia	Actiniaria	Edwardsioidea	Edwardsiidae	Nematostella	vectensis	Nematostella vectensis	No	Adult	Tissue	Unknown	Unknown	UpperShallow(0-15m)	Shallow	Culture_MarylandStrain	Northern Atlantic Ocean	Northern Atlantic Ocean	NA	NA	Lab	Healthy	Control	30	AllPrep DNA/RNA Mini kit	Leach, W.B., Carrier, T.J. and Reitzel, A.M., 2019. Diel patterning in the bacterial community associated with the sea anemone Nematostella vectensis. Ecology and evolution, 9(17), pp.9935-9947.
SRR9202665	SAMN11960171	MiSeq	Illumina_merged	341F-785R	4	Cnidaria	Anthozoa	Hexacorallia	Actiniaria	Edwardsioidea	Edwardsiidae	Nematostella	vectensis	Nematostella vectensis	No	Adult	Tissue	Unknown	Unknown	UpperShallow(0-15m)	Shallow	Culture_MarylandStrain	Northern Atlantic Ocean	Northern Atlantic Ocean	NA	NA	Lab	Healthy	Control	30	AllPrep DNA/RNA Mini kit	Leach, W.B., Carrier, T.J. and Reitzel, A.M., 2019. Diel patterning in the bacterial community associated with the sea anemone Nematostella vectensis. Ecology and evolution, 9(17), pp.9935-9947.
SRR9202666	SAMN11960170	MiSeq	Illumina_merged	341F-785R	4	Cnidaria	Anthozoa	Hexacorallia	Actiniaria	Edwardsioidea	Edwardsiidae	Nematostella	vectensis	Nematostella vectensis	No	Adult	Tissue	Unknown	Unknown	UpperShallow(0-15m)	Shallow	Culture_MarylandStrain	Northern Atlantic Ocean	Northern Atlantic Ocean	NA	NA	Lab	Healthy	Control	30	AllPrep DNA/RNA Mini kit	Leach, W.B., Carrier, T.J. and Reitzel, A.M., 2019. Diel patterning in the bacterial community associated with the sea anemone Nematostella vectensis. Ecology and evolution, 9(17), pp.9935-9947.
SRR9202667	SAMN11960170	MiSeq	Illumina_merged	341F-785R	4	Cnidaria	Anthozoa	Hexacorallia	Actiniaria	Edwardsioidea	Edwardsiidae	Nematostella	vectensis	Nematostella vectensis	No	Adult	Tissue	Unknown	Unknown	UpperShallow(0-15m)	Shallow	Culture_MarylandStrain	Northern Atlantic Ocean	Northern Atlantic Ocean	NA	NA	Lab	Healthy	Control	30	AllPrep DNA/RNA Mini kit	Leach, W.B., Carrier, T.J. and Reitzel, A.M., 2019. Diel patterning in the bacterial community associated with the sea anemone Nematostella vectensis. Ecology and evolution, 9(17), pp.9935-9947.
SRR9202668	SAMN11960169	MiSeq	Illumina_merged	341F-785R	4	Cnidaria	Anthozoa	Hexacorallia	Actiniaria	Edwardsioidea	Edwardsiidae	Nematostella	vectensis	Nematostella vectensis	No	Adult	Tissue	Unknown	Unknown	UpperShallow(0-15m)	Shallow	Culture_MarylandStrain	Northern Atlantic Ocean	Northern Atlantic Ocean	NA	NA	Lab	Healthy	Control	30	AllPrep DNA/RNA Mini kit	Leach, W.B., Carrier, T.J. and Reitzel, A.M., 2019. Diel patterning in the bacterial community associated with the sea anemone Nematostella vectensis. Ecology and evolution, 9(17), pp.9935-9947.
SRR9202669	SAMN11960169	MiSeq	Illumina_merged	341F-785R	4	Cnidaria	Anthozoa	Hexacorallia	Actiniaria	Edwardsioidea	Edwardsiidae	Nematostella	vectensis	Nematostella vectensis	No	Adult	Tissue	Unknown	Unknown	UpperShallow(0-15m)	Shallow	Culture_MarylandStrain	Northern Atlantic Ocean	Northern Atlantic Ocean	NA	NA	Lab	Healthy	Control	30	AllPrep DNA/RNA Mini kit	Leach, W.B., Carrier, T.J. and Reitzel, A.M., 2019. Diel patterning in the bacterial community associated with the sea anemone Nematostella vectensis. Ecology and evolution, 9(17), pp.9935-9947.
SRR9202670	SAMN11960178	MiSeq	Illumina_merged	341F-785R	4	Cnidaria	Anthozoa	Hexacorallia	Actiniaria	Edwardsioidea	Edwardsiidae	Nematostella	vectensis	Nematostella vectensis	No	Adult	Tissue	Unknown	Unknown	UpperShallow(0-15m)	Shallow	Culture_MarylandStrain	Northern Atlantic Ocean	Northern Atlantic Ocean	NA	NA	Lab	Healthy	Control	30	AllPrep DNA/RNA Mini kit	Leach, W.B., Carrier, T.J. and Reitzel, A.M., 2019. Diel patterning in the bacterial community associated with the sea anemone Nematostella vectensis. Ecology and evolution, 9(17), pp.9935-9947.
SRR9202671	SAMN11960178	MiSeq	Illumina_merged	341F-785R	4	Cnidaria	Anthozoa	Hexacorallia	Actiniaria	Edwardsioidea	Edwardsiidae	Nematostella	vectensis	Nematostella vectensis	No	Adult	Tissue	Unknown	Unknown	UpperShallow(0-15m)	Shallow	Culture_MarylandStrain	Northern Atlantic Ocean	Northern Atlantic Ocean	NA	NA	Lab	Healthy	Control	30	AllPrep DNA/RNA Mini kit	Leach, W.B., Carrier, T.J. and Reitzel, A.M., 2019. Diel patterning in the bacterial community associated with the sea anemone Nematostella vectensis. Ecology and evolution, 9(17), pp.9935-9947.
SRR9202672	SAMN11960167	MiSeq	Illumina_merged	341F-785R	4	Cnidaria	Anthozoa	Hexacorallia	Actiniaria	Edwardsioidea	Edwardsiidae	Nematostella	vectensis	Nematostella vectensis	No	Adult	Tissue	Unknown	Unknown	UpperShallow(0-15m)	Shallow	Culture_MarylandStrain	Northern Atlantic Ocean	Northern Atlantic Ocean	NA	NA	Lab	Stressed	Dark	30	AllPrep DNA/RNA Mini kit	Leach, W.B., Carrier, T.J. and Reitzel, A.M., 2019. Diel patterning in the bacterial community associated with the sea anemone Nematostella vectensis. Ecology and evolution, 9(17), pp.9935-9947.
SRR9202673	SAMN11960167	MiSeq	Illumina_merged	341F-785R	4	Cnidaria	Anthozoa	Hexacorallia	Actiniaria	Edwardsioidea	Edwardsiidae	Nematostella	vectensis	Nematostella vectensis	No	Adult	Tissue	Unknown	Unknown	UpperShallow(0-15m)	Shallow	Culture_MarylandStrain	Northern Atlantic Ocean	Northern Atlantic Ocean	NA	NA	Lab	Stressed	Dark	30	AllPrep DNA/RNA Mini kit	Leach, W.B., Carrier, T.J. and Reitzel, A.M., 2019. Diel patterning in the bacterial community associated with the sea anemone Nematostella vectensis. Ecology and evolution, 9(17), pp.9935-9947.
SRR9202674	SAMN11960166	MiSeq	Illumina_merged	341F-785R	4	Cnidaria	Anthozoa	Hexacorallia	Actiniaria	Edwardsioidea	Edwardsiidae	Nematostella	vectensis	Nematostella vectensis	No	Adult	Tissue	Unknown	Unknown	UpperShallow(0-15m)	Shallow	Culture_MarylandStrain	Northern Atlantic Ocean	Northern Atlantic Ocean	NA	NA	Lab	Stressed	Dark	30	AllPrep DNA/RNA Mini kit	Leach, W.B., Carrier, T.J. and Reitzel, A.M., 2019. Diel patterning in the bacterial community associated with the sea anemone Nematostella vectensis. Ecology and evolution, 9(17), pp.9935-9947.
SRR9202675	SAMN11960166	MiSeq	Illumina_merged	341F-785R	4	Cnidaria	Anthozoa	Hexacorallia	Actiniaria	Edwardsioidea	Edwardsiidae	Nematostella	vectensis	Nematostella vectensis	No	Adult	Tissue	Unknown	Unknown	UpperShallow(0-15m)	Shallow	Culture_MarylandStrain	Northern Atlantic Ocean	Northern Atlantic Ocean	NA	NA	Lab	Stressed	Dark	30	AllPrep DNA/RNA Mini kit	Leach, W.B., Carrier, T.J. and Reitzel, A.M., 2019. Diel patterning in the bacterial community associated with the sea anemone Nematostella vectensis. Ecology and evolution, 9(17), pp.9935-9947.
SRR9202676	SAMN11960165	MiSeq	Illumina_merged	341F-785R	4	Cnidaria	Anthozoa	Hexacorallia	Actiniaria	Edwardsioidea	Edwardsiidae	Nematostella	vectensis	Nematostella vectensis	No	Adult	Tissue	Unknown	Unknown	UpperShallow(0-15m)	Shallow	Culture_MarylandStrain	Northern Atlantic Ocean	Northern Atlantic Ocean	NA	NA	Lab	Stressed	Dark	30	AllPrep DNA/RNA Mini kit	Leach, W.B., Carrier, T.J. and Reitzel, A.M., 2019. Diel patterning in the bacterial community associated with the sea anemone Nematostella vectensis. Ecology and evolution, 9(17), pp.9935-9947.
SRR9202677	SAMN11960165	MiSeq	Illumina_merged	341F-785R	4	Cnidaria	Anthozoa	Hexacorallia	Actiniaria	Edwardsioidea	Edwardsiidae	Nematostella	vectensis	Nematostella vectensis	No	Adult	Tissue	Unknown	Unknown	UpperShallow(0-15m)	Shallow	Culture_MarylandStrain	Northern Atlantic Ocean	Northern Atlantic Ocean	NA	NA	Lab	Stressed	Dark	30	AllPrep DNA/RNA Mini kit	Leach, W.B., Carrier, T.J. and Reitzel, A.M., 2019. Diel patterning in the bacterial community associated with the sea anemone Nematostella vectensis. Ecology and evolution, 9(17), pp.9935-9947.
SRR9202678	SAMN11960164	MiSeq	Illumina_merged	341F-785R	4	Cnidaria	Anthozoa	Hexacorallia	Actiniaria	Edwardsioidea	Edwardsiidae	Nematostella	vectensis	Nematostella vectensis	No	Adult	Tissue	Unknown	Unknown	UpperShallow(0-15m)	Shallow	Culture_MarylandStrain	Northern Atlantic Ocean	Northern Atlantic Ocean	NA	NA	Lab	Stressed	Dark	30	AllPrep DNA/RNA Mini kit	Leach, W.B., Carrier, T.J. and Reitzel, A.M., 2019. Diel patterning in the bacterial community associated with the sea anemone Nematostella vectensis. Ecology and evolution, 9(17), pp.9935-9947.
SRR9202679	SAMN11960164	MiSeq	Illumina_merged	341F-785R	4	Cnidaria	Anthozoa	Hexacorallia	Actiniaria	Edwardsioidea	Edwardsiidae	Nematostella	vectensis	Nematostella vectensis	No	Adult	Tissue	Unknown	Unknown	UpperShallow(0-15m)	Shallow	Culture_MarylandStrain	Northern Atlantic Ocean	Northern Atlantic Ocean	NA	NA	Lab	Stressed	Dark	30	AllPrep DNA/RNA Mini kit	Leach, W.B., Carrier, T.J. and Reitzel, A.M., 2019. Diel patterning in the bacterial community associated with the sea anemone Nematostella vectensis. Ecology and evolution, 9(17), pp.9935-9947.
SRR9202690	SAMN11960157	MiSeq	Illumina_merged	341F-785R	4	Cnidaria	Anthozoa	Hexacorallia	Actiniaria	Edwardsioidea	Edwardsiidae	Nematostella	vectensis	Nematostella vectensis	No	Adult	Tissue	Unknown	Unknown	UpperShallow(0-15m)	Shallow	Culture_MarylandStrain	Northern Atlantic Ocean	Northern Atlantic Ocean	NA	NA	Lab	Stressed	Dark	30	AllPrep DNA/RNA Mini kit	Leach, W.B., Carrier, T.J. and Reitzel, A.M., 2019. Diel patterning in the bacterial community associated with the sea anemone Nematostella vectensis. Ecology and evolution, 9(17), pp.9935-9947.
SRR9202691	SAMN11960157	MiSeq	Illumina_merged	341F-785R	4	Cnidaria	Anthozoa	Hexacorallia	Actiniaria	Edwardsioidea	Edwardsiidae	Nematostella	vectensis	Nematostella vectensis	No	Adult	Tissue	Unknown	Unknown	UpperShallow(0-15m)	Shallow	Culture_MarylandStrain	Northern Atlantic Ocean	Northern Atlantic Ocean	NA	NA	Lab	Stressed	Dark	30	AllPrep DNA/RNA Mini kit	Leach, W.B., Carrier, T.J. and Reitzel, A.M., 2019. Diel patterning in the bacterial community associated with the sea anemone Nematostella vectensis. Ecology and evolution, 9(17), pp.9935-9947.
SRR9202692	SAMN11960156	MiSeq	Illumina_merged	341F-785R	4	Cnidaria	Anthozoa	Hexacorallia	Actiniaria	Edwardsioidea	Edwardsiidae	Nematostella	vectensis	Nematostella vectensis	No	Adult	Tissue	Unknown	Unknown	UpperShallow(0-15m)	Shallow	Culture_MarylandStrain	Northern Atlantic Ocean	Northern Atlantic Ocean	NA	NA	Lab	Stressed	Dark	30	AllPrep DNA/RNA Mini kit	Leach, W.B., Carrier, T.J. and Reitzel, A.M., 2019. Diel patterning in the bacterial community associated with the sea anemone Nematostella vectensis. Ecology and evolution, 9(17), pp.9935-9947.
SRR9202693	SAMN11960156	MiSeq	Illumina_merged	341F-785R	4	Cnidaria	Anthozoa	Hexacorallia	Actiniaria	Edwardsioidea	Edwardsiidae	Nematostella	vectensis	Nematostella vectensis	No	Adult	Tissue	Unknown	Unknown	UpperShallow(0-15m)	Shallow	Culture_MarylandStrain	Northern Atlantic Ocean	Northern Atlantic Ocean	NA	NA	Lab	Stressed	Dark	30	AllPrep DNA/RNA Mini kit	Leach, W.B., Carrier, T.J. and Reitzel, A.M., 2019. Diel patterning in the bacterial community associated with the sea anemone Nematostella vectensis. Ecology and evolution, 9(17), pp.9935-9947.
SRR9202694	SAMN11960155	MiSeq	Illumina_merged	341F-785R	4	Cnidaria	Anthozoa	Hexacorallia	Actiniaria	Edwardsioidea	Edwardsiidae	Nematostella	vectensis	Nematostella vectensis	No	Adult	Tissue	Unknown	Unknown	UpperShallow(0-15m)	Shallow	Culture_MarylandStrain	Northern Atlantic Ocean	Northern Atlantic Ocean	NA	NA	Lab	Stressed	Dark	30	AllPrep DNA/RNA Mini kit	Leach, W.B., Carrier, T.J. and Reitzel, A.M., 2019. Diel patterning in the bacterial community associated with the sea anemone Nematostella vectensis. Ecology and evolution, 9(17), pp.9935-9947.
SRR9202695	SAMN11960155	MiSeq	Illumina_merged	341F-785R	4	Cnidaria	Anthozoa	Hexacorallia	Actiniaria	Edwardsioidea	Edwardsiidae	Nematostella	vectensis	Nematostella vectensis	No	Adult	Tissue	Unknown	Unknown	UpperShallow(0-15m)	Shallow	Culture_MarylandStrain	Northern Atlantic Ocean	Northern Atlantic Ocean	NA	NA	Lab	Stressed	Dark	30	AllPrep DNA/RNA Mini kit	Leach, W.B., Carrier, T.J. and Reitzel, A.M., 2019. Diel patterning in the bacterial community associated with the sea anemone Nematostella vectensis. Ecology and evolution, 9(17), pp.9935-9947.
SRR9202696	SAMN11960154	MiSeq	Illumina_merged	341F-785R	4	Cnidaria	Anthozoa	Hexacorallia	Actiniaria	Edwardsioidea	Edwardsiidae	Nematostella	vectensis	Nematostella vectensis	No	Adult	Tissue	Unknown	Unknown	UpperShallow(0-15m)	Shallow	Culture_MarylandStrain	Northern Atlantic Ocean	Northern Atlantic Ocean	NA	NA	Lab	Healthy	Control	30	AllPrep DNA/RNA Mini kit	Leach, W.B., Carrier, T.J. and Reitzel, A.M., 2019. Diel patterning in the bacterial community associated with the sea anemone Nematostella vectensis. Ecology and evolution, 9(17), pp.9935-9947.
SRR9202697	SAMN11960153	MiSeq	Illumina_merged	341F-785R	4	Cnidaria	Anthozoa	Hexacorallia	Actiniaria	Edwardsioidea	Edwardsiidae	Nematostella	vectensis	Nematostella vectensis	No	Adult	Tissue	Unknown	Unknown	UpperShallow(0-15m)	Shallow	Culture_MarylandStrain	Northern Atlantic Ocean	Northern Atlantic Ocean	NA	NA	Lab	Healthy	Control	30	AllPrep DNA/RNA Mini kit	Leach, W.B., Carrier, T.J. and Reitzel, A.M., 2019. Diel patterning in the bacterial community associated with the sea anemone Nematostella vectensis. Ecology and evolution, 9(17), pp.9935-9947.
SRR9202698	SAMN11960152	MiSeq	Illumina_merged	341F-785R	4	Cnidaria	Anthozoa	Hexacorallia	Actiniaria	Edwardsioidea	Edwardsiidae	Nematostella	vectensis	Nematostella vectensis	No	Adult	Tissue	Unknown	Unknown	UpperShallow(0-15m)	Shallow	Culture_MarylandStrain	Northern Atlantic Ocean	Northern Atlantic Ocean	NA	NA	Lab	Healthy	Control	30	AllPrep DNA/RNA Mini kit	Leach, W.B., Carrier, T.J. and Reitzel, A.M., 2019. Diel patterning in the bacterial community associated with the sea anemone Nematostella vectensis. Ecology and evolution, 9(17), pp.9935-9947.
SRR9202699	SAMN11960151	MiSeq	Illumina_merged	341F-785R	4	Cnidaria	Anthozoa	Hexacorallia	Actiniaria	Edwardsioidea	Edwardsiidae	Nematostella	vectensis	Nematostella vectensis	No	Adult	Tissue	Unknown	Unknown	UpperShallow(0-15m)	Shallow	Culture_MarylandStrain	Northern Atlantic Ocean	Northern Atlantic Ocean	NA	NA	Lab	Healthy	Control	30	AllPrep DNA/RNA Mini kit	Leach, W.B., Carrier, T.J. and Reitzel, A.M., 2019. Diel patterning in the bacterial community associated with the sea anemone Nematostella vectensis. Ecology and evolution, 9(17), pp.9935-9947.
SRR9202700	SAMN11960150	MiSeq	Illumina_merged	341F-785R	4	Cnidaria	Anthozoa	Hexacorallia	Actiniaria	Edwardsioidea	Edwardsiidae	Nematostella	vectensis	Nematostella vectensis	No	Adult	Tissue	Unknown	Unknown	UpperShallow(0-15m)	Shallow	Culture_MarylandStrain	Northern Atlantic Ocean	Northern Atlantic Ocean	NA	NA	Lab	Stressed	Dark	30	AllPrep DNA/RNA Mini kit	Leach, W.B., Carrier, T.J. and Reitzel, A.M., 2019. Diel patterning in the bacterial community associated with the sea anemone Nematostella vectensis. Ecology and evolution, 9(17), pp.9935-9947.
SRR9202701	SAMN11960149	MiSeq	Illumina_merged	341F-785R	4	Cnidaria	Anthozoa	Hexacorallia	Actiniaria	Edwardsioidea	Edwardsiidae	Nematostella	vectensis	Nematostella vectensis	No	Adult	Tissue	Unknown	Unknown	UpperShallow(0-15m)	Shallow	Culture_MarylandStrain	Northern Atlantic Ocean	Northern Atlantic Ocean	NA	NA	Lab	Stressed	Dark	30	AllPrep DNA/RNA Mini kit	Leach, W.B., Carrier, T.J. and Reitzel, A.M., 2019. Diel patterning in the bacterial community associated with the sea anemone Nematostella vectensis. Ecology and evolution, 9(17), pp.9935-9947.
SRR9202702	SAMN11960148	MiSeq	Illumina_merged	341F-785R	4	Cnidaria	Anthozoa	Hexacorallia	Actiniaria	Edwardsioidea	Edwardsiidae	Nematostella	vectensis	Nematostella vectensis	No	Adult	Tissue	Unknown	Unknown	UpperShallow(0-15m)	Shallow	Culture_MarylandStrain	Northern Atlantic Ocean	Northern Atlantic Ocean	NA	NA	Lab	Stressed	Dark	30	AllPrep DNA/RNA Mini kit	Leach, W.B., Carrier, T.J. and Reitzel, A.M., 2019. Diel patterning in the bacterial community associated with the sea anemone Nematostella vectensis. Ecology and evolution, 9(17), pp.9935-9947.
SRR9202703	SAMN11960147	MiSeq	Illumina_merged	341F-785R	4	Cnidaria	Anthozoa	Hexacorallia	Actiniaria	Edwardsioidea	Edwardsiidae	Nematostella	vectensis	Nematostella vectensis	No	Adult	Tissue	Unknown	Unknown	UpperShallow(0-15m)	Shallow	Culture_MarylandStrain	Northern Atlantic Ocean	Northern Atlantic Ocean	NA	NA	Lab	Stressed	Dark	30	AllPrep DNA/RNA Mini kit	Leach, W.B., Carrier, T.J. and Reitzel, A.M., 2019. Diel patterning in the bacterial community associated with the sea anemone Nematostella vectensis. Ecology and evolution, 9(17), pp.9935-9947.
SRR9202704	SAMN11960146	MiSeq	Illumina_merged	341F-785R	4	Cnidaria	Anthozoa	Hexacorallia	Actiniaria	Edwardsioidea	Edwardsiidae	Nematostella	vectensis	Nematostella vectensis	No	Adult	Tissue	Unknown	Unknown	UpperShallow(0-15m)	Shallow	Culture_MarylandStrain	Northern Atlantic Ocean	Northern Atlantic Ocean	NA	NA	Lab	Healthy	Control	30	AllPrep DNA/RNA Mini kit	Leach, W.B., Carrier, T.J. and Reitzel, A.M., 2019. Diel patterning in the bacterial community associated with the sea anemone Nematostella vectensis. Ecology and evolution, 9(17), pp.9935-9947.
SRR9202705	SAMN11960145	MiSeq	Illumina_merged	341F-785R	4	Cnidaria	Anthozoa	Hexacorallia	Actiniaria	Edwardsioidea	Edwardsiidae	Nematostella	vectensis	Nematostella vectensis	No	Adult	Tissue	Unknown	Unknown	UpperShallow(0-15m)	Shallow	Culture_MarylandStrain	Northern Atlantic Ocean	Northern Atlantic Ocean	NA	NA	Lab	Healthy	Control	30	AllPrep DNA/RNA Mini kit	Leach, W.B., Carrier, T.J. and Reitzel, A.M., 2019. Diel patterning in the bacterial community associated with the sea anemone Nematostella vectensis. Ecology and evolution, 9(17), pp.9935-9947.
SRR9202706	SAMN11960144	MiSeq	Illumina_merged	341F-785R	4	Cnidaria	Anthozoa	Hexacorallia	Actiniaria	Edwardsioidea	Edwardsiidae	Nematostella	vectensis	Nematostella vectensis	No	Adult	Tissue	Unknown	Unknown	UpperShallow(0-15m)	Shallow	Culture_MarylandStrain	Northern Atlantic Ocean	Northern Atlantic Ocean	NA	NA	Lab	Healthy	Control	30	AllPrep DNA/RNA Mini kit	Leach, W.B., Carrier, T.J. and Reitzel, A.M., 2019. Diel patterning in the bacterial community associated with the sea anemone Nematostella vectensis. Ecology and evolution, 9(17), pp.9935-9947.
SRR9202707	SAMN11960143	MiSeq	Illumina_merged	341F-785R	4	Cnidaria	Anthozoa	Hexacorallia	Actiniaria	Edwardsioidea	Edwardsiidae	Nematostella	vectensis	Nematostella vectensis	No	Adult	Tissue	Unknown	Unknown	UpperShallow(0-15m)	Shallow	Culture_MarylandStrain	Northern Atlantic Ocean	Northern Atlantic Ocean	NA	NA	Lab	Healthy	Control	30	AllPrep DNA/RNA Mini kit	Leach, W.B., Carrier, T.J. and Reitzel, A.M., 2019. Diel patterning in the bacterial community associated with the sea anemone Nematostella vectensis. Ecology and evolution, 9(17), pp.9935-9947.
SRR9202708	SAMN11960142	MiSeq	Illumina_merged	341F-785R	4	Cnidaria	Anthozoa	Hexacorallia	Actiniaria	Edwardsioidea	Edwardsiidae	Nematostella	vectensis	Nematostella vectensis	No	Adult	Tissue	Unknown	Unknown	UpperShallow(0-15m)	Shallow	Culture_MarylandStrain	Northern Atlantic Ocean	Northern Atlantic Ocean	NA	NA	Lab	Stressed	Dark	30	AllPrep DNA/RNA Mini kit	Leach, W.B., Carrier, T.J. and Reitzel, A.M., 2019. Diel patterning in the bacterial community associated with the sea anemone Nematostella vectensis. Ecology and evolution, 9(17), pp.9935-9947.
SRR9202709	SAMN11960141	MiSeq	Illumina_merged	341F-785R	4	Cnidaria	Anthozoa	Hexacorallia	Actiniaria	Edwardsioidea	Edwardsiidae	Nematostella	vectensis	Nematostella vectensis	No	Adult	Tissue	Unknown	Unknown	UpperShallow(0-15m)	Shallow	Culture_MarylandStrain	Northern Atlantic Ocean	Northern Atlantic Ocean	NA	NA	Lab	Stressed	Dark	30	AllPrep DNA/RNA Mini kit	Leach, W.B., Carrier, T.J. and Reitzel, A.M., 2019. Diel patterning in the bacterial community associated with the sea anemone Nematostella vectensis. Ecology and evolution, 9(17), pp.9935-9947.
SRR9202710	SAMN11960140	MiSeq	Illumina_merged	341F-785R	4	Cnidaria	Anthozoa	Hexacorallia	Actiniaria	Edwardsioidea	Edwardsiidae	Nematostella	vectensis	Nematostella vectensis	No	Adult	Tissue	Unknown	Unknown	UpperShallow(0-15m)	Shallow	Culture_MarylandStrain	Northern Atlantic Ocean	Northern Atlantic Ocean	NA	NA	Lab	Stressed	Dark	30	AllPrep DNA/RNA Mini kit	Leach, W.B., Carrier, T.J. and Reitzel, A.M., 2019. Diel patterning in the bacterial community associated with the sea anemone Nematostella vectensis. Ecology and evolution, 9(17), pp.9935-9947.
SRR9202711	SAMN11960139	MiSeq	Illumina_merged	341F-785R	4	Cnidaria	Anthozoa	Hexacorallia	Actiniaria	Edwardsioidea	Edwardsiidae	Nematostella	vectensis	Nematostella vectensis	No	Adult	Tissue	Unknown	Unknown	UpperShallow(0-15m)	Shallow	Culture_MarylandStrain	Northern Atlantic Ocean	Northern Atlantic Ocean	NA	NA	Lab	Stressed	Dark	30	AllPrep DNA/RNA Mini kit	Leach, W.B., Carrier, T.J. and Reitzel, A.M., 2019. Diel patterning in the bacterial community associated with the sea anemone Nematostella vectensis. Ecology and evolution, 9(17), pp.9935-9947.
SRR9202712	SAMN11960138	MiSeq	Illumina_merged	341F-785R	4	Cnidaria	Anthozoa	Hexacorallia	Actiniaria	Edwardsioidea	Edwardsiidae	Nematostella	vectensis	Nematostella vectensis	No	Adult	Tissue	Unknown	Unknown	UpperShallow(0-15m)	Shallow	Culture_MarylandStrain	Northern Atlantic Ocean	Northern Atlantic Ocean	NA	NA	Lab	Healthy	Control	30	AllPrep DNA/RNA Mini kit	Leach, W.B., Carrier, T.J. and Reitzel, A.M., 2019. Diel patterning in the bacterial community associated with the sea anemone Nematostella vectensis. Ecology and evolution, 9(17), pp.9935-9947.
SRR9202713	SAMN11960137	MiSeq	Illumina_merged	341F-785R	4	Cnidaria	Anthozoa	Hexacorallia	Actiniaria	Edwardsioidea	Edwardsiidae	Nematostella	vectensis	Nematostella vectensis	No	Adult	Tissue	Unknown	Unknown	UpperShallow(0-15m)	Shallow	Culture_MarylandStrain	Northern Atlantic Ocean	Northern Atlantic Ocean	NA	NA	Lab	Healthy	Control	30	AllPrep DNA/RNA Mini kit	Leach, W.B., Carrier, T.J. and Reitzel, A.M., 2019. Diel patterning in the bacterial community associated with the sea anemone Nematostella vectensis. Ecology and evolution, 9(17), pp.9935-9947.
SRR9202714	SAMN11960197	MiSeq	Illumina_merged	341F-785R	4	Cnidaria	Anthozoa	Hexacorallia	Actiniaria	Edwardsioidea	Edwardsiidae	Nematostella	vectensis	Nematostella vectensis	No	Adult	Tissue	Unknown	Unknown	UpperShallow(0-15m)	Shallow	Culture_MarylandStrain	Northern Atlantic Ocean	Northern Atlantic Ocean	NA	NA	Lab	Healthy	Control	30	AllPrep DNA/RNA Mini kit	Leach, W.B., Carrier, T.J. and Reitzel, A.M., 2019. Diel patterning in the bacterial community associated with the sea anemone Nematostella vectensis. Ecology and evolution, 9(17), pp.9935-9947.
SRR9202715	SAMN11960196	MiSeq	Illumina_merged	341F-785R	4	Cnidaria	Anthozoa	Hexacorallia	Actiniaria	Edwardsioidea	Edwardsiidae	Nematostella	vectensis	Nematostella vectensis	No	Adult	Tissue	Unknown	Unknown	UpperShallow(0-15m)	Shallow	Culture_MarylandStrain	Northern Atlantic Ocean	Northern Atlantic Ocean	NA	NA	Lab	Healthy	Control	30	AllPrep DNA/RNA Mini kit	Leach, W.B., Carrier, T.J. and Reitzel, A.M., 2019. Diel patterning in the bacterial community associated with the sea anemone Nematostella vectensis. Ecology and evolution, 9(17), pp.9935-9947.
SRR9202716	SAMN11960195	MiSeq	Illumina_merged	341F-785R	4	Cnidaria	Anthozoa	Hexacorallia	Actiniaria	Edwardsioidea	Edwardsiidae	Nematostella	vectensis	Nematostella vectensis	No	Adult	Tissue	Unknown	Unknown	UpperShallow(0-15m)	Shallow	Culture_MarylandStrain	Northern Atlantic Ocean	Northern Atlantic Ocean	NA	NA	Lab	Stressed	Dark	30	AllPrep DNA/RNA Mini kit	Leach, W.B., Carrier, T.J. and Reitzel, A.M., 2019. Diel patterning in the bacterial community associated with the sea anemone Nematostella vectensis. Ecology and evolution, 9(17), pp.9935-9947.
SRR9202717	SAMN11960194	MiSeq	Illumina_merged	341F-785R	4	Cnidaria	Anthozoa	Hexacorallia	Actiniaria	Edwardsioidea	Edwardsiidae	Nematostella	vectensis	Nematostella vectensis	No	Adult	Tissue	Unknown	Unknown	UpperShallow(0-15m)	Shallow	Culture_MarylandStrain	Northern Atlantic Ocean	Northern Atlantic Ocean	NA	NA	Lab	Stressed	Dark	30	AllPrep DNA/RNA Mini kit	Leach, W.B., Carrier, T.J. and Reitzel, A.M., 2019. Diel patterning in the bacterial community associated with the sea anemone Nematostella vectensis. Ecology and evolution, 9(17), pp.9935-9947.
SRR9202718	SAMN11960193	MiSeq	Illumina_merged	341F-785R	4	Cnidaria	Anthozoa	Hexacorallia	Actiniaria	Edwardsioidea	Edwardsiidae	Nematostella	vectensis	Nematostella vectensis	No	Adult	Tissue	Unknown	Unknown	UpperShallow(0-15m)	Shallow	Culture_MarylandStrain	Northern Atlantic Ocean	Northern Atlantic Ocean	NA	NA	Lab	Stressed	Dark	30	AllPrep DNA/RNA Mini kit	Leach, W.B., Carrier, T.J. and Reitzel, A.M., 2019. Diel patterning in the bacterial community associated with the sea anemone Nematostella vectensis. Ecology and evolution, 9(17), pp.9935-9947.
SRR9202719	SAMN11960192	MiSeq	Illumina_merged	341F-785R	4	Cnidaria	Anthozoa	Hexacorallia	Actiniaria	Edwardsioidea	Edwardsiidae	Nematostella	vectensis	Nematostella vectensis	No	Adult	Tissue	Unknown	Unknown	UpperShallow(0-15m)	Shallow	Culture_MarylandStrain	Northern Atlantic Ocean	Northern Atlantic Ocean	NA	NA	Lab	Stressed	Dark	30	AllPrep DNA/RNA Mini kit	Leach, W.B., Carrier, T.J. and Reitzel, A.M., 2019. Diel patterning in the bacterial community associated with the sea anemone Nematostella vectensis. Ecology and evolution, 9(17), pp.9935-9947.
SRR9202720	SAMN11960191	MiSeq	Illumina_merged	341F-785R	4	Cnidaria	Anthozoa	Hexacorallia	Actiniaria	Edwardsioidea	Edwardsiidae	Nematostella	vectensis	Nematostella vectensis	No	Adult	Tissue	Unknown	Unknown	UpperShallow(0-15m)	Shallow	Culture_MarylandStrain	Northern Atlantic Ocean	Northern Atlantic Ocean	NA	NA	Lab	Healthy	Control	30	AllPrep DNA/RNA Mini kit	Leach, W.B., Carrier, T.J. and Reitzel, A.M., 2019. Diel patterning in the bacterial community associated with the sea anemone Nematostella vectensis. Ecology and evolution, 9(17), pp.9935-9947.
SRR9202721	SAMN11960190	MiSeq	Illumina_merged	341F-785R	4	Cnidaria	Anthozoa	Hexacorallia	Actiniaria	Edwardsioidea	Edwardsiidae	Nematostella	vectensis	Nematostella vectensis	No	Adult	Tissue	Unknown	Unknown	UpperShallow(0-15m)	Shallow	Culture_MarylandStrain	Northern Atlantic Ocean	Northern Atlantic Ocean	NA	NA	Lab	Healthy	Control	30	AllPrep DNA/RNA Mini kit	Leach, W.B., Carrier, T.J. and Reitzel, A.M., 2019. Diel patterning in the bacterial community associated with the sea anemone Nematostella vectensis. Ecology and evolution, 9(17), pp.9935-9947.
SRR9202722	SAMN11960189	MiSeq	Illumina_merged	341F-785R	4	Cnidaria	Anthozoa	Hexacorallia	Actiniaria	Edwardsioidea	Edwardsiidae	Nematostella	vectensis	Nematostella vectensis	No	Adult	Tissue	Unknown	Unknown	UpperShallow(0-15m)	Shallow	Culture_MarylandStrain	Northern Atlantic Ocean	Northern Atlantic Ocean	NA	NA	Lab	Healthy	Control	30	AllPrep DNA/RNA Mini kit	Leach, W.B., Carrier, T.J. and Reitzel, A.M., 2019. Diel patterning in the bacterial community associated with the sea anemone Nematostella vectensis. Ecology and evolution, 9(17), pp.9935-9947.
SRR9202723	SAMN11960188	MiSeq	Illumina_merged	341F-785R	4	Cnidaria	Anthozoa	Hexacorallia	Actiniaria	Edwardsioidea	Edwardsiidae	Nematostella	vectensis	Nematostella vectensis	No	Adult	Tissue	Unknown	Unknown	UpperShallow(0-15m)	Shallow	Culture_MarylandStrain	Northern Atlantic Ocean	Northern Atlantic Ocean	NA	NA	Lab	Healthy	Control	30	AllPrep DNA/RNA Mini kit	Leach, W.B., Carrier, T.J. and Reitzel, A.M., 2019. Diel patterning in the bacterial community associated with the sea anemone Nematostella vectensis. Ecology and evolution, 9(17), pp.9935-9947.
SRR9202724	SAMN11960187	MiSeq	Illumina_merged	341F-785R	4	Cnidaria	Anthozoa	Hexacorallia	Actiniaria	Edwardsioidea	Edwardsiidae	Nematostella	vectensis	Nematostella vectensis	No	Adult	Tissue	Unknown	Unknown	UpperShallow(0-15m)	Shallow	Culture_MarylandStrain	Northern Atlantic Ocean	Northern Atlantic Ocean	NA	NA	Lab	Stressed	Dark	30	AllPrep DNA/RNA Mini kit	Leach, W.B., Carrier, T.J. and Reitzel, A.M., 2019. Diel patterning in the bacterial community associated with the sea anemone Nematostella vectensis. Ecology and evolution, 9(17), pp.9935-9947.
SRR9202725	SAMN11960186	MiSeq	Illumina_merged	341F-785R	4	Cnidaria	Anthozoa	Hexacorallia	Actiniaria	Edwardsioidea	Edwardsiidae	Nematostella	vectensis	Nematostella vectensis	No	Adult	Tissue	Unknown	Unknown	UpperShallow(0-15m)	Shallow	Culture_MarylandStrain	Northern Atlantic Ocean	Northern Atlantic Ocean	NA	NA	Lab	Stressed	Dark	30	AllPrep DNA/RNA Mini kit	Leach, W.B., Carrier, T.J. and Reitzel, A.M., 2019. Diel patterning in the bacterial community associated with the sea anemone Nematostella vectensis. Ecology and evolution, 9(17), pp.9935-9947.
SRR9202726	SAMN11960185	MiSeq	Illumina_merged	341F-785R	4	Cnidaria	Anthozoa	Hexacorallia	Actiniaria	Edwardsioidea	Edwardsiidae	Nematostella	vectensis	Nematostella vectensis	No	Adult	Tissue	Unknown	Unknown	UpperShallow(0-15m)	Shallow	Culture_MarylandStrain	Northern Atlantic Ocean	Northern Atlantic Ocean	NA	NA	Lab	Stressed	Dark	30	AllPrep DNA/RNA Mini kit	Leach, W.B., Carrier, T.J. and Reitzel, A.M., 2019. Diel patterning in the bacterial community associated with the sea anemone Nematostella vectensis. Ecology and evolution, 9(17), pp.9935-9947.
SRR9202727	SAMN11960184	MiSeq	Illumina_merged	341F-785R	4	Cnidaria	Anthozoa	Hexacorallia	Actiniaria	Edwardsioidea	Edwardsiidae	Nematostella	vectensis	Nematostella vectensis	No	Adult	Tissue	Unknown	Unknown	UpperShallow(0-15m)	Shallow	Culture_MarylandStrain	Northern Atlantic Ocean	Northern Atlantic Ocean	NA	NA	Lab	Stressed	Dark	30	AllPrep DNA/RNA Mini kit	Leach, W.B., Carrier, T.J. and Reitzel, A.M., 2019. Diel patterning in the bacterial community associated with the sea anemone Nematostella vectensis. Ecology and evolution, 9(17), pp.9935-9947.
SRR9202728	SAMN11960183	MiSeq	Illumina_merged	341F-785R	4	Cnidaria	Anthozoa	Hexacorallia	Actiniaria	Edwardsioidea	Edwardsiidae	Nematostella	vectensis	Nematostella vectensis	No	Adult	Tissue	Unknown	Unknown	UpperShallow(0-15m)	Shallow	Culture_MarylandStrain	Northern Atlantic Ocean	Northern Atlantic Ocean	NA	NA	Lab	Healthy	Control	30	AllPrep DNA/RNA Mini kit	Leach, W.B., Carrier, T.J. and Reitzel, A.M., 2019. Diel patterning in the bacterial community associated with the sea anemone Nematostella vectensis. Ecology and evolution, 9(17), pp.9935-9947.
SRR9202729	SAMN11960182	MiSeq	Illumina_merged	341F-785R	4	Cnidaria	Anthozoa	Hexacorallia	Actiniaria	Edwardsioidea	Edwardsiidae	Nematostella	vectensis	Nematostella vectensis	No	Adult	Tissue	Unknown	Unknown	UpperShallow(0-15m)	Shallow	Culture_MarylandStrain	Northern Atlantic Ocean	Northern Atlantic Ocean	NA	NA	Lab	Healthy	Control	30	AllPrep DNA/RNA Mini kit	Leach, W.B., Carrier, T.J. and Reitzel, A.M., 2019. Diel patterning in the bacterial community associated with the sea anemone Nematostella vectensis. Ecology and evolution, 9(17), pp.9935-9947.
SRR9202730	SAMN11960181	MiSeq	Illumina_merged	341F-785R	4	Cnidaria	Anthozoa	Hexacorallia	Actiniaria	Edwardsioidea	Edwardsiidae	Nematostella	vectensis	Nematostella vectensis	No	Adult	Tissue	Unknown	Unknown	UpperShallow(0-15m)	Shallow	Culture_MarylandStrain	Northern Atlantic Ocean	Northern Atlantic Ocean	NA	NA	Lab	Healthy	Control	30	AllPrep DNA/RNA Mini kit	Leach, W.B., Carrier, T.J. and Reitzel, A.M., 2019. Diel patterning in the bacterial community associated with the sea anemone Nematostella vectensis. Ecology and evolution, 9(17), pp.9935-9947.
SRR9202731	SAMN11960180	MiSeq	Illumina_merged	341F-785R	4	Cnidaria	Anthozoa	Hexacorallia	Actiniaria	Edwardsioidea	Edwardsiidae	Nematostella	vectensis	Nematostella vectensis	No	Adult	Tissue	Unknown	Unknown	UpperShallow(0-15m)	Shallow	Culture_MarylandStrain	Northern Atlantic Ocean	Northern Atlantic Ocean	NA	NA	Lab	Healthy	Control	30	AllPrep DNA/RNA Mini kit	Leach, W.B., Carrier, T.J. and Reitzel, A.M., 2019. Diel patterning in the bacterial community associated with the sea anemone Nematostella vectensis. Ecology and evolution, 9(17), pp.9935-9947.
SRR9202732	SAMN11960179	MiSeq	Illumina_merged	341F-785R	4	Cnidaria	Anthozoa	Hexacorallia	Actiniaria	Edwardsioidea	Edwardsiidae	Nematostella	vectensis	Nematostella vectensis	No	Adult	Tissue	Unknown	Unknown	UpperShallow(0-15m)	Shallow	Culture_MarylandStrain	Northern Atlantic Ocean	Northern Atlantic Ocean	NA	NA	Lab	Stressed	Dark	30	AllPrep DNA/RNA Mini kit	Leach, W.B., Carrier, T.J. and Reitzel, A.M., 2019. Diel patterning in the bacterial community associated with the sea anemone Nematostella vectensis. Ecology and evolution, 9(17), pp.9935-9947.
SRR9202733	SAMN11960178	MiSeq	Illumina_merged	341F-785R	4	Cnidaria	Anthozoa	Hexacorallia	Actiniaria	Edwardsioidea	Edwardsiidae	Nematostella	vectensis	Nematostella vectensis	No	Adult	Tissue	Unknown	Unknown	UpperShallow(0-15m)	Shallow	Culture_MarylandStrain	Northern Atlantic Ocean	Northern Atlantic Ocean	NA	NA	Lab	Stressed	Dark	30	AllPrep DNA/RNA Mini kit	Leach, W.B., Carrier, T.J. and Reitzel, A.M., 2019. Diel patterning in the bacterial community associated with the sea anemone Nematostella vectensis. Ecology and evolution, 9(17), pp.9935-9947.
SRR9202734	SAMN11960177	MiSeq	Illumina_merged	341F-785R	4	Cnidaria	Anthozoa	Hexacorallia	Actiniaria	Edwardsioidea	Edwardsiidae	Nematostella	vectensis	Nematostella vectensis	No	Adult	Tissue	Unknown	Unknown	UpperShallow(0-15m)	Shallow	Culture_MarylandStrain	Northern Atlantic Ocean	Northern Atlantic Ocean	NA	NA	Lab	Stressed	Dark	30	AllPrep DNA/RNA Mini kit	Leach, W.B., Carrier, T.J. and Reitzel, A.M., 2019. Diel patterning in the bacterial community associated with the sea anemone Nematostella vectensis. Ecology and evolution, 9(17), pp.9935-9947.
SRR9202735	SAMN11960176	MiSeq	Illumina_merged	341F-785R	4	Cnidaria	Anthozoa	Hexacorallia	Actiniaria	Edwardsioidea	Edwardsiidae	Nematostella	vectensis	Nematostella vectensis	No	Adult	Tissue	Unknown	Unknown	UpperShallow(0-15m)	Shallow	Culture_MarylandStrain	Northern Atlantic Ocean	Northern Atlantic Ocean	NA	NA	Lab	Stressed	Dark	30	AllPrep DNA/RNA Mini kit	Leach, W.B., Carrier, T.J. and Reitzel, A.M., 2019. Diel patterning in the bacterial community associated with the sea anemone Nematostella vectensis. Ecology and evolution, 9(17), pp.9935-9947.
SRR9202780	SAMN11960163	MiSeq	Illumina_merged	341F-785R	4	Cnidaria	Anthozoa	Hexacorallia	Actiniaria	Edwardsioidea	Edwardsiidae	Nematostella	vectensis	Nematostella vectensis	No	Adult	Tissue	Unknown	Unknown	UpperShallow(0-15m)	Shallow	Culture_MarylandStrain	Northern Atlantic Ocean	Northern Atlantic Ocean	NA	NA	Lab	Healthy	Control	30	AllPrep DNA/RNA Mini kit	Leach, W.B., Carrier, T.J. and Reitzel, A.M., 2019. Diel patterning in the bacterial community associated with the sea anemone Nematostella vectensis. Ecology and evolution, 9(17), pp.9935-9947.
SRR9202781	SAMN11960163	MiSeq	Illumina_merged	341F-785R	4	Cnidaria	Anthozoa	Hexacorallia	Actiniaria	Edwardsioidea	Edwardsiidae	Nematostella	vectensis	Nematostella vectensis	No	Adult	Tissue	Unknown	Unknown	UpperShallow(0-15m)	Shallow	Culture_MarylandStrain	Northern Atlantic Ocean	Northern Atlantic Ocean	NA	NA	Lab	Healthy	Control	30	AllPrep DNA/RNA Mini kit	Leach, W.B., Carrier, T.J. and Reitzel, A.M., 2019. Diel patterning in the bacterial community associated with the sea anemone Nematostella vectensis. Ecology and evolution, 9(17), pp.9935-9947.
SRR9202782	SAMN11960162	MiSeq	Illumina_merged	341F-785R	4	Cnidaria	Anthozoa	Hexacorallia	Actiniaria	Edwardsioidea	Edwardsiidae	Nematostella	vectensis	Nematostella vectensis	No	Adult	Tissue	Unknown	Unknown	UpperShallow(0-15m)	Shallow	Culture_MarylandStrain	Northern Atlantic Ocean	Northern Atlantic Ocean	NA	NA	Lab	Healthy	Control	30	AllPrep DNA/RNA Mini kit	Leach, W.B., Carrier, T.J. and Reitzel, A.M., 2019. Diel patterning in the bacterial community associated with the sea anemone Nematostella vectensis. Ecology and evolution, 9(17), pp.9935-9947.
SRR9202783	SAMN11960162	MiSeq	Illumina_merged	341F-785R	4	Cnidaria	Anthozoa	Hexacorallia	Actiniaria	Edwardsioidea	Edwardsiidae	Nematostella	vectensis	Nematostella vectensis	No	Adult	Tissue	Unknown	Unknown	UpperShallow(0-15m)	Shallow	Culture_MarylandStrain	Northern Atlantic Ocean	Northern Atlantic Ocean	NA	NA	Lab	Healthy	Control	30	AllPrep DNA/RNA Mini kit	Leach, W.B., Carrier, T.J. and Reitzel, A.M., 2019. Diel patterning in the bacterial community associated with the sea anemone Nematostella vectensis. Ecology and evolution, 9(17), pp.9935-9947.
SRR9202784	SAMN11960161	MiSeq	Illumina_merged	341F-785R	4	Cnidaria	Anthozoa	Hexacorallia	Actiniaria	Edwardsioidea	Edwardsiidae	Nematostella	vectensis	Nematostella vectensis	No	Adult	Tissue	Unknown	Unknown	UpperShallow(0-15m)	Shallow	Culture_MarylandStrain	Northern Atlantic Ocean	Northern Atlantic Ocean	NA	NA	Lab	Healthy	Control	30	AllPrep DNA/RNA Mini kit	Leach, W.B., Carrier, T.J. and Reitzel, A.M., 2019. Diel patterning in the bacterial community associated with the sea anemone Nematostella vectensis. Ecology and evolution, 9(17), pp.9935-9947.
SRR9202785	SAMN11960161	MiSeq	Illumina_merged	341F-785R	4	Cnidaria	Anthozoa	Hexacorallia	Actiniaria	Edwardsioidea	Edwardsiidae	Nematostella	vectensis	Nematostella vectensis	No	Adult	Tissue	Unknown	Unknown	UpperShallow(0-15m)	Shallow	Culture_MarylandStrain	Northern Atlantic Ocean	Northern Atlantic Ocean	NA	NA	Lab	Healthy	Control	30	AllPrep DNA/RNA Mini kit	Leach, W.B., Carrier, T.J. and Reitzel, A.M., 2019. Diel patterning in the bacterial community associated with the sea anemone Nematostella vectensis. Ecology and evolution, 9(17), pp.9935-9947.
SRR9202786	SAMN11960160	MiSeq	Illumina_merged	341F-785R	4	Cnidaria	Anthozoa	Hexacorallia	Actiniaria	Edwardsioidea	Edwardsiidae	Nematostella	vectensis	Nematostella vectensis	No	Adult	Tissue	Unknown	Unknown	UpperShallow(0-15m)	Shallow	Culture_MarylandStrain	Northern Atlantic Ocean	Northern Atlantic Ocean	NA	NA	Lab	Healthy	Control	30	AllPrep DNA/RNA Mini kit	Leach, W.B., Carrier, T.J. and Reitzel, A.M., 2019. Diel patterning in the bacterial community associated with the sea anemone Nematostella vectensis. Ecology and evolution, 9(17), pp.9935-9947.
SRR9202787	SAMN11960160	MiSeq	Illumina_merged	341F-785R	4	Cnidaria	Anthozoa	Hexacorallia	Actiniaria	Edwardsioidea	Edwardsiidae	Nematostella	vectensis	Nematostella vectensis	No	Adult	Tissue	Unknown	Unknown	UpperShallow(0-15m)	Shallow	Culture_MarylandStrain	Northern Atlantic Ocean	Northern Atlantic Ocean	NA	NA	Lab	Healthy	Control	30	AllPrep DNA/RNA Mini kit	Leach, W.B., Carrier, T.J. and Reitzel, A.M., 2019. Diel patterning in the bacterial community associated with the sea anemone Nematostella vectensis. Ecology and evolution, 9(17), pp.9935-9947.
SRR9202788	SAMN11960158	MiSeq	Illumina_merged	341F-785R	4	Cnidaria	Anthozoa	Hexacorallia	Actiniaria	Edwardsioidea	Edwardsiidae	Nematostella	vectensis	Nematostella vectensis	No	Adult	Tissue	Unknown	Unknown	UpperShallow(0-15m)	Shallow	Culture_MarylandStrain	Northern Atlantic Ocean	Northern Atlantic Ocean	NA	NA	Lab	Stressed	Dark	30	AllPrep DNA/RNA Mini kit	Leach, W.B., Carrier, T.J. and Reitzel, A.M., 2019. Diel patterning in the bacterial community associated with the sea anemone Nematostella vectensis. Ecology and evolution, 9(17), pp.9935-9947.
SRR9202789	SAMN11960158	MiSeq	Illumina_merged	341F-785R	4	Cnidaria	Anthozoa	Hexacorallia	Actiniaria	Edwardsioidea	Edwardsiidae	Nematostella	vectensis	Nematostella vectensis	No	Adult	Tissue	Unknown	Unknown	UpperShallow(0-15m)	Shallow	Culture_MarylandStrain	Northern Atlantic Ocean	Northern Atlantic Ocean	NA	NA	Lab	Stressed	Dark	30	AllPrep DNA/RNA Mini kit	Leach, W.B., Carrier, T.J. and Reitzel, A.M., 2019. Diel patterning in the bacterial community associated with the sea anemone Nematostella vectensis. Ecology and evolution, 9(17), pp.9935-9947.
SRR8084198	SAMN10265334	MiSeq	Illumina_single	784F-1061R	56	Cnidaria	Anthozoa	Hexacorallia	Actiniaria	Metridioidea	Aiptasiidae	Exaiptasia	diaphana	Exaiptasia diaphana	Yes	Adult	Tissue	Unknown	Unknown	UpperShallow(0-15m)	Shallow	Culture_SSB01	Northern Atlantic Ocean	Northern Atlantic Ocean	NA	NA	Lab	Healthy	Control	720	DNeasy Plant Mini Kit	Ahmed, H.I., Herrera, M., Liew, Y.J. and Aranda, M., 2019. Long-Term Temperature Stress in the Coral Model Aiptasia Supports the “Anna Karenina Principle” for Bacterial Microbiomes. Frontiers in microbiology, 10, p.975.
SRR8084199	SAMN10265333	MiSeq	Illumina_single	784F-1061R	56	Cnidaria	Anthozoa	Hexacorallia	Actiniaria	Metridioidea	Aiptasiidae	Exaiptasia	diaphana	Exaiptasia diaphana	Yes	Adult	Tissue	Unknown	Unknown	UpperShallow(0-15m)	Shallow	Culture_SSB01	Northern Atlantic Ocean	Northern Atlantic Ocean	NA	NA	Lab	Healthy	Control	720	DNeasy Plant Mini Kit	Ahmed, H.I., Herrera, M., Liew, Y.J. and Aranda, M., 2019. Long-Term Temperature Stress in the Coral Model Aiptasia Supports the “Anna Karenina Principle” for Bacterial Microbiomes. Frontiers in microbiology, 10, p.975.
SRR8084200	SAMN10265330	MiSeq	Illumina_single	784F-1061R	56	Cnidaria	Anthozoa	Hexacorallia	Actiniaria	Metridioidea	Aiptasiidae	Exaiptasia	diaphana	Exaiptasia diaphana	Yes	Adult	Tissue	Unknown	Unknown	UpperShallow(0-15m)	Shallow	Culture_RS	Red Sea	Red Sea	NA	NA	Lab	Stressed	Temp	720	DNeasy Plant Mini Kit	Ahmed, H.I., Herrera, M., Liew, Y.J. and Aranda, M., 2019. Long-Term Temperature Stress in the Coral Model Aiptasia Supports the “Anna Karenina Principle” for Bacterial Microbiomes. Frontiers in microbiology, 10, p.975.
SRR8084201	SAMN10265329	MiSeq	Illumina_single	784F-1061R	56	Cnidaria	Anthozoa	Hexacorallia	Actiniaria	Metridioidea	Aiptasiidae	Exaiptasia	diaphana	Exaiptasia diaphana	Yes	Adult	Tissue	Unknown	Unknown	UpperShallow(0-15m)	Shallow	Culture_RS	Red Sea	Red Sea	NA	NA	Lab	Stressed	Temp	720	DNeasy Plant Mini Kit	Ahmed, H.I., Herrera, M., Liew, Y.J. and Aranda, M., 2019. Long-Term Temperature Stress in the Coral Model Aiptasia Supports the “Anna Karenina Principle” for Bacterial Microbiomes. Frontiers in microbiology, 10, p.975.
SRR8084202	SAMN10265332	MiSeq	Illumina_single	784F-1061R	56	Cnidaria	Anthozoa	Hexacorallia	Actiniaria	Metridioidea	Aiptasiidae	Exaiptasia	diaphana	Exaiptasia diaphana	Yes	Adult	Tissue	Unknown	Unknown	UpperShallow(0-15m)	Shallow	Culture_SSB01	Northern Atlantic Ocean	Northern Atlantic Ocean	NA	NA	Lab	Healthy	Control	720	DNeasy Plant Mini Kit	Ahmed, H.I., Herrera, M., Liew, Y.J. and Aranda, M., 2019. Long-Term Temperature Stress in the Coral Model Aiptasia Supports the “Anna Karenina Principle” for Bacterial Microbiomes. Frontiers in microbiology, 10, p.975.
SRR8084203	SAMN10265331	MiSeq	Illumina_single	784F-1061R	56	Cnidaria	Anthozoa	Hexacorallia	Actiniaria	Metridioidea	Aiptasiidae	Exaiptasia	diaphana	Exaiptasia diaphana	Yes	Adult	Tissue	Unknown	Unknown	UpperShallow(0-15m)	Shallow	Culture_SSB01	Northern Atlantic Ocean	Northern Atlantic Ocean	NA	NA	Lab	Healthy	Control	720	DNeasy Plant Mini Kit	Ahmed, H.I., Herrera, M., Liew, Y.J. and Aranda, M., 2019. Long-Term Temperature Stress in the Coral Model Aiptasia Supports the “Anna Karenina Principle” for Bacterial Microbiomes. Frontiers in microbiology, 10, p.975.
SRR8084204	SAMN10265326	MiSeq	Illumina_single	784F-1061R	56	Cnidaria	Anthozoa	Hexacorallia	Actiniaria	Metridioidea	Aiptasiidae	Exaiptasia	diaphana	Exaiptasia diaphana	Yes	Adult	Tissue	Unknown	Unknown	UpperShallow(0-15m)	Shallow	Culture_RS	Red Sea	Red Sea	NA	NA	Lab	Stressed	Temp	720	DNeasy Plant Mini Kit	Ahmed, H.I., Herrera, M., Liew, Y.J. and Aranda, M., 2019. Long-Term Temperature Stress in the Coral Model Aiptasia Supports the “Anna Karenina Principle” for Bacterial Microbiomes. Frontiers in microbiology, 10, p.975.
SRR8084205	SAMN10265325	MiSeq	Illumina_single	784F-1061R	56	Cnidaria	Anthozoa	Hexacorallia	Actiniaria	Metridioidea	Aiptasiidae	Exaiptasia	diaphana	Exaiptasia diaphana	Yes	Adult	Tissue	Unknown	Unknown	UpperShallow(0-15m)	Shallow	Culture_RS	Red Sea	Red Sea	NA	NA	Lab	Stressed	Temp	720	DNeasy Plant Mini Kit	Ahmed, H.I., Herrera, M., Liew, Y.J. and Aranda, M., 2019. Long-Term Temperature Stress in the Coral Model Aiptasia Supports the “Anna Karenina Principle” for Bacterial Microbiomes. Frontiers in microbiology, 10, p.975.
SRR8084206	SAMN10265328	MiSeq	Illumina_single	784F-1061R	56	Cnidaria	Anthozoa	Hexacorallia	Actiniaria	Metridioidea	Aiptasiidae	Exaiptasia	diaphana	Exaiptasia diaphana	Yes	Adult	Tissue	Unknown	Unknown	UpperShallow(0-15m)	Shallow	Culture_RS	Red Sea	Red Sea	NA	NA	Lab	Stressed	Temp	720	DNeasy Plant Mini Kit	Ahmed, H.I., Herrera, M., Liew, Y.J. and Aranda, M., 2019. Long-Term Temperature Stress in the Coral Model Aiptasia Supports the “Anna Karenina Principle” for Bacterial Microbiomes. Frontiers in microbiology, 10, p.975.
SRR8084207	SAMN10265327	MiSeq	Illumina_single	784F-1061R	56	Cnidaria	Anthozoa	Hexacorallia	Actiniaria	Metridioidea	Aiptasiidae	Exaiptasia	diaphana	Exaiptasia diaphana	Yes	Adult	Tissue	Unknown	Unknown	UpperShallow(0-15m)	Shallow	Culture_RS	Red Sea	Red Sea	NA	NA	Lab	Stressed	Temp	720	DNeasy Plant Mini Kit	Ahmed, H.I., Herrera, M., Liew, Y.J. and Aranda, M., 2019. Long-Term Temperature Stress in the Coral Model Aiptasia Supports the “Anna Karenina Principle” for Bacterial Microbiomes. Frontiers in microbiology, 10, p.975.
SRR8084208	SAMN10265312	MiSeq	Illumina_single	784F-1061R	56	Cnidaria	Anthozoa	Hexacorallia	Actiniaria	Metridioidea	Aiptasiidae	Exaiptasia	diaphana	Exaiptasia diaphana	Yes	Adult	Tissue	Unknown	Unknown	UpperShallow(0-15m)	Shallow	Culture_H2	Northern Pacific Ocean	Northern Pacific Ocean	NA	NA	Lab	Healthy	Control	720	DNeasy Plant Mini Kit	Ahmed, H.I., Herrera, M., Liew, Y.J. and Aranda, M., 2019. Long-Term Temperature Stress in the Coral Model Aiptasia Supports the “Anna Karenina Principle” for Bacterial Microbiomes. Frontiers in microbiology, 10, p.975.
SRR8084209	SAMN10265311	MiSeq	Illumina_single	784F-1061R	56	Cnidaria	Anthozoa	Hexacorallia	Actiniaria	Metridioidea	Aiptasiidae	Exaiptasia	diaphana	Exaiptasia diaphana	Yes	Adult	Tissue	Unknown	Unknown	UpperShallow(0-15m)	Shallow	Culture_H2	Northern Pacific Ocean	Northern Pacific Ocean	NA	NA	Lab	Healthy	Control	720	DNeasy Plant Mini Kit	Ahmed, H.I., Herrera, M., Liew, Y.J. and Aranda, M., 2019. Long-Term Temperature Stress in the Coral Model Aiptasia Supports the “Anna Karenina Principle” for Bacterial Microbiomes. Frontiers in microbiology, 10, p.975.
SRR8084210	SAMN10265310	MiSeq	Illumina_single	784F-1061R	56	Cnidaria	Anthozoa	Hexacorallia	Actiniaria	Metridioidea	Aiptasiidae	Exaiptasia	diaphana	Exaiptasia diaphana	Yes	Adult	Tissue	Unknown	Unknown	UpperShallow(0-15m)	Shallow	Culture_H2	Northern Pacific Ocean	Northern Pacific Ocean	NA	NA	Lab	Healthy	Control	720	DNeasy Plant Mini Kit	Ahmed, H.I., Herrera, M., Liew, Y.J. and Aranda, M., 2019. Long-Term Temperature Stress in the Coral Model Aiptasia Supports the “Anna Karenina Principle” for Bacterial Microbiomes. Frontiers in microbiology, 10, p.975.
SRR8084211	SAMN10265309	MiSeq	Illumina_single	784F-1061R	56	Cnidaria	Anthozoa	Hexacorallia	Actiniaria	Metridioidea	Aiptasiidae	Exaiptasia	diaphana	Exaiptasia diaphana	Yes	Adult	Tissue	Unknown	Unknown	UpperShallow(0-15m)	Shallow	Culture_H2	Northern Pacific Ocean	Northern Pacific Ocean	NA	NA	Lab	Healthy	Control	720	DNeasy Plant Mini Kit	Ahmed, H.I., Herrera, M., Liew, Y.J. and Aranda, M., 2019. Long-Term Temperature Stress in the Coral Model Aiptasia Supports the “Anna Karenina Principle” for Bacterial Microbiomes. Frontiers in microbiology, 10, p.975.
SRR8084212	SAMN10265308	MiSeq	Illumina_single	784F-1061R	56	Cnidaria	Anthozoa	Hexacorallia	Actiniaria	Metridioidea	Aiptasiidae	Exaiptasia	diaphana	Exaiptasia diaphana	Yes	Adult	Tissue	Unknown	Unknown	UpperShallow(0-15m)	Shallow	Culture_H2	Northern Pacific Ocean	Northern Pacific Ocean	NA	NA	Lab	Healthy	Control	720	DNeasy Plant Mini Kit	Ahmed, H.I., Herrera, M., Liew, Y.J. and Aranda, M., 2019. Long-Term Temperature Stress in the Coral Model Aiptasia Supports the “Anna Karenina Principle” for Bacterial Microbiomes. Frontiers in microbiology, 10, p.975.
SRR8084213	SAMN10265307	MiSeq	Illumina_single	784F-1061R	56	Cnidaria	Anthozoa	Hexacorallia	Actiniaria	Metridioidea	Aiptasiidae	Exaiptasia	diaphana	Exaiptasia diaphana	Yes	Adult	Tissue	Unknown	Unknown	UpperShallow(0-15m)	Shallow	Culture_H2	Northern Pacific Ocean	Northern Pacific Ocean	NA	NA	Lab	Healthy	Control	720	DNeasy Plant Mini Kit	Ahmed, H.I., Herrera, M., Liew, Y.J. and Aranda, M., 2019. Long-Term Temperature Stress in the Coral Model Aiptasia Supports the “Anna Karenina Principle” for Bacterial Microbiomes. Frontiers in microbiology, 10, p.975.
SRR8084214	SAMN10265306	MiSeq	Illumina_single	784F-1061R	56	Cnidaria	Anthozoa	Hexacorallia	Actiniaria	Metridioidea	Aiptasiidae	Exaiptasia	diaphana	Exaiptasia diaphana	Yes	Adult	Tissue	Unknown	Unknown	UpperShallow(0-15m)	Shallow	Culture_CC7	Southern Atlantic Ocean	Southern Atlantic Ocean	NA	NA	Lab	Stressed	Temp	720	DNeasy Plant Mini Kit	Ahmed, H.I., Herrera, M., Liew, Y.J. and Aranda, M., 2019. Long-Term Temperature Stress in the Coral Model Aiptasia Supports the “Anna Karenina Principle” for Bacterial Microbiomes. Frontiers in microbiology, 10, p.975.
SRR8084215	SAMN10265305	MiSeq	Illumina_single	784F-1061R	56	Cnidaria	Anthozoa	Hexacorallia	Actiniaria	Metridioidea	Aiptasiidae	Exaiptasia	diaphana	Exaiptasia diaphana	Yes	Adult	Tissue	Unknown	Unknown	UpperShallow(0-15m)	Shallow	Culture_CC7	Southern Atlantic Ocean	Southern Atlantic Ocean	NA	NA	Lab	Stressed	Temp	720	DNeasy Plant Mini Kit	Ahmed, H.I., Herrera, M., Liew, Y.J. and Aranda, M., 2019. Long-Term Temperature Stress in the Coral Model Aiptasia Supports the “Anna Karenina Principle” for Bacterial Microbiomes. Frontiers in microbiology, 10, p.975.
SRR8084216	SAMN10265337	MiSeq	Illumina_single	784F-1061R	56	Cnidaria	Anthozoa	Hexacorallia	Actiniaria	Metridioidea	Aiptasiidae	Exaiptasia	diaphana	Exaiptasia diaphana	Yes	Adult	Tissue	Unknown	Unknown	UpperShallow(0-15m)	Shallow	Culture_SSB01	Northern Atlantic Ocean	Northern Atlantic Ocean	NA	NA	Lab	Stressed	Temp	720	DNeasy Plant Mini Kit	Ahmed, H.I., Herrera, M., Liew, Y.J. and Aranda, M., 2019. Long-Term Temperature Stress in the Coral Model Aiptasia Supports the “Anna Karenina Principle” for Bacterial Microbiomes. Frontiers in microbiology, 10, p.975.
SRR8084217	SAMN10265314	MiSeq	Illumina_single	784F-1061R	56	Cnidaria	Anthozoa	Hexacorallia	Actiniaria	Metridioidea	Aiptasiidae	Exaiptasia	diaphana	Exaiptasia diaphana	Yes	Adult	Tissue	Unknown	Unknown	UpperShallow(0-15m)	Shallow	Culture_H2	Northern Pacific Ocean	Northern Pacific Ocean	NA	NA	Lab	Stressed	Temp	720	DNeasy Plant Mini Kit	Ahmed, H.I., Herrera, M., Liew, Y.J. and Aranda, M., 2019. Long-Term Temperature Stress in the Coral Model Aiptasia Supports the “Anna Karenina Principle” for Bacterial Microbiomes. Frontiers in microbiology, 10, p.975.
SRR8084218	SAMN10265313	MiSeq	Illumina_single	784F-1061R	56	Cnidaria	Anthozoa	Hexacorallia	Actiniaria	Metridioidea	Aiptasiidae	Exaiptasia	diaphana	Exaiptasia diaphana	Yes	Adult	Tissue	Unknown	Unknown	UpperShallow(0-15m)	Shallow	Culture_H2	Northern Pacific Ocean	Northern Pacific Ocean	NA	NA	Lab	Stressed	Temp	720	DNeasy Plant Mini Kit	Ahmed, H.I., Herrera, M., Liew, Y.J. and Aranda, M., 2019. Long-Term Temperature Stress in the Coral Model Aiptasia Supports the “Anna Karenina Principle” for Bacterial Microbiomes. Frontiers in microbiology, 10, p.975.
SRR8084219	SAMN10265338	MiSeq	Illumina_single	784F-1061R	56	Cnidaria	Anthozoa	Hexacorallia	Actiniaria	Metridioidea	Aiptasiidae	Exaiptasia	diaphana	Exaiptasia diaphana	Yes	Adult	Tissue	Unknown	Unknown	UpperShallow(0-15m)	Shallow	Culture_SSB01	Northern Atlantic Ocean	Northern Atlantic Ocean	NA	NA	Lab	Stressed	Temp	720	DNeasy Plant Mini Kit	Ahmed, H.I., Herrera, M., Liew, Y.J. and Aranda, M., 2019. Long-Term Temperature Stress in the Coral Model Aiptasia Supports the “Anna Karenina Principle” for Bacterial Microbiomes. Frontiers in microbiology, 10, p.975.
SRR8084220	SAMN10265300	MiSeq	Illumina_single	784F-1061R	56	Cnidaria	Anthozoa	Hexacorallia	Actiniaria	Metridioidea	Aiptasiidae	Exaiptasia	diaphana	Exaiptasia diaphana	Yes	Adult	Tissue	Unknown	Unknown	UpperShallow(0-15m)	Shallow	Culture_CC7	Northern Atlantic Ocean	Northern Atlantic Ocean	NA	NA	Lab	Healthy	Control	720	DNeasy Plant Mini Kit	Ahmed, H.I., Herrera, M., Liew, Y.J. and Aranda, M., 2019. Long-Term Temperature Stress in the Coral Model Aiptasia Supports the “Anna Karenina Principle” for Bacterial Microbiomes. Frontiers in microbiology, 10, p.975.
SRR8084221	SAMN10265299	MiSeq	Illumina_single	784F-1061R	56	Cnidaria	Anthozoa	Hexacorallia	Actiniaria	Metridioidea	Aiptasiidae	Exaiptasia	diaphana	Exaiptasia diaphana	Yes	Adult	Tissue	Unknown	Unknown	UpperShallow(0-15m)	Shallow	Culture_CC7	Northern Atlantic Ocean	Northern Atlantic Ocean	NA	NA	Lab	Healthy	Control	720	DNeasy Plant Mini Kit	Ahmed, H.I., Herrera, M., Liew, Y.J. and Aranda, M., 2019. Long-Term Temperature Stress in the Coral Model Aiptasia Supports the “Anna Karenina Principle” for Bacterial Microbiomes. Frontiers in microbiology, 10, p.975.
SRR8084222	SAMN10265302	MiSeq	Illumina_single	784F-1061R	56	Cnidaria	Anthozoa	Hexacorallia	Actiniaria	Metridioidea	Aiptasiidae	Exaiptasia	diaphana	Exaiptasia diaphana	Yes	Adult	Tissue	Unknown	Unknown	UpperShallow(0-15m)	Shallow	Culture_CC7	Northern Atlantic Ocean	Northern Atlantic Ocean	NA	NA	Lab	Stressed	Temp	720	DNeasy Plant Mini Kit	Ahmed, H.I., Herrera, M., Liew, Y.J. and Aranda, M., 2019. Long-Term Temperature Stress in the Coral Model Aiptasia Supports the “Anna Karenina Principle” for Bacterial Microbiomes. Frontiers in microbiology, 10, p.975.
SRR8084223	SAMN10265301	MiSeq	Illumina_single	784F-1061R	56	Cnidaria	Anthozoa	Hexacorallia	Actiniaria	Metridioidea	Aiptasiidae	Exaiptasia	diaphana	Exaiptasia diaphana	Yes	Adult	Tissue	Unknown	Unknown	UpperShallow(0-15m)	Shallow	Culture_CC7	Northern Atlantic Ocean	Northern Atlantic Ocean	NA	NA	Lab	Stressed	Temp	720	DNeasy Plant Mini Kit	Ahmed, H.I., Herrera, M., Liew, Y.J. and Aranda, M., 2019. Long-Term Temperature Stress in the Coral Model Aiptasia Supports the “Anna Karenina Principle” for Bacterial Microbiomes. Frontiers in microbiology, 10, p.975.
SRR8084224	SAMN10265296	MiSeq	Illumina_single	784F-1061R	56	Cnidaria	Anthozoa	Hexacorallia	Actiniaria	Metridioidea	Aiptasiidae	Exaiptasia	diaphana	Exaiptasia diaphana	Yes	Adult	Tissue	Unknown	Unknown	UpperShallow(0-15m)	Shallow	Culture_CC7	Northern Atlantic Ocean	Northern Atlantic Ocean	NA	NA	Lab	Healthy	Control	720	DNeasy Plant Mini Kit	Ahmed, H.I., Herrera, M., Liew, Y.J. and Aranda, M., 2019. Long-Term Temperature Stress in the Coral Model Aiptasia Supports the “Anna Karenina Principle” for Bacterial Microbiomes. Frontiers in microbiology, 10, p.975.
SRR8084225	SAMN10265295	MiSeq	Illumina_single	784F-1061R	56	Cnidaria	Anthozoa	Hexacorallia	Actiniaria	Metridioidea	Aiptasiidae	Exaiptasia	diaphana	Exaiptasia diaphana	Yes	Adult	Tissue	Unknown	Unknown	UpperShallow(0-15m)	Shallow	Culture_CC7	Northern Atlantic Ocean	Northern Atlantic Ocean	NA	NA	Lab	Healthy	Control	720	DNeasy Plant Mini Kit	Ahmed, H.I., Herrera, M., Liew, Y.J. and Aranda, M., 2019. Long-Term Temperature Stress in the Coral Model Aiptasia Supports the “Anna Karenina Principle” for Bacterial Microbiomes. Frontiers in microbiology, 10, p.975.
SRR8084226	SAMN10265298	MiSeq	Illumina_single	784F-1061R	56	Cnidaria	Anthozoa	Hexacorallia	Actiniaria	Metridioidea	Aiptasiidae	Exaiptasia	diaphana	Exaiptasia diaphana	Yes	Adult	Tissue	Unknown	Unknown	UpperShallow(0-15m)	Shallow	Culture_CC7	Northern Atlantic Ocean	Northern Atlantic Ocean	NA	NA	Lab	Healthy	Control	720	DNeasy Plant Mini Kit	Ahmed, H.I., Herrera, M., Liew, Y.J. and Aranda, M., 2019. Long-Term Temperature Stress in the Coral Model Aiptasia Supports the “Anna Karenina Principle” for Bacterial Microbiomes. Frontiers in microbiology, 10, p.975.
SRR8084227	SAMN10265297	MiSeq	Illumina_single	784F-1061R	56	Cnidaria	Anthozoa	Hexacorallia	Actiniaria	Metridioidea	Aiptasiidae	Exaiptasia	diaphana	Exaiptasia diaphana	Yes	Adult	Tissue	Unknown	Unknown	UpperShallow(0-15m)	Shallow	Culture_CC7	Northern Atlantic Ocean	Northern Atlantic Ocean	NA	NA	Lab	Healthy	Control	720	DNeasy Plant Mini Kit	Ahmed, H.I., Herrera, M., Liew, Y.J. and Aranda, M., 2019. Long-Term Temperature Stress in the Coral Model Aiptasia Supports the “Anna Karenina Principle” for Bacterial Microbiomes. Frontiers in microbiology, 10, p.975.
SRR8084228	SAMN10265304	MiSeq	Illumina_single	784F-1061R	56	Cnidaria	Anthozoa	Hexacorallia	Actiniaria	Metridioidea	Aiptasiidae	Exaiptasia	diaphana	Exaiptasia diaphana	Yes	Adult	Tissue	Unknown	Unknown	UpperShallow(0-15m)	Shallow	Culture_CC7	Northern Atlantic Ocean	Northern Atlantic Ocean	NA	NA	Lab	Stressed	Temp	720	DNeasy Plant Mini Kit	Ahmed, H.I., Herrera, M., Liew, Y.J. and Aranda, M., 2019. Long-Term Temperature Stress in the Coral Model Aiptasia Supports the “Anna Karenina Principle” for Bacterial Microbiomes. Frontiers in microbiology, 10, p.975.
SRR8084229	SAMN10265303	MiSeq	Illumina_single	784F-1061R	56	Cnidaria	Anthozoa	Hexacorallia	Actiniaria	Metridioidea	Aiptasiidae	Exaiptasia	diaphana	Exaiptasia diaphana	Yes	Adult	Tissue	Unknown	Unknown	UpperShallow(0-15m)	Shallow	Culture_CC7	Northern Atlantic Ocean	Northern Atlantic Ocean	NA	NA	Lab	Stressed	Temp	720	DNeasy Plant Mini Kit	Ahmed, H.I., Herrera, M., Liew, Y.J. and Aranda, M., 2019. Long-Term Temperature Stress in the Coral Model Aiptasia Supports the “Anna Karenina Principle” for Bacterial Microbiomes. Frontiers in microbiology, 10, p.975.
SRR8084230	SAMN10265339	MiSeq	Illumina_single	784F-1061R	56	Cnidaria	Anthozoa	Hexacorallia	Actiniaria	Metridioidea	Aiptasiidae	Exaiptasia	diaphana	Exaiptasia diaphana	Yes	Adult	Tissue	Unknown	Unknown	UpperShallow(0-15m)	Shallow	Culture_SSB01	Northern Atlantic Ocean	Northern Atlantic Ocean	NA	NA	Lab	Stressed	Temp	720	DNeasy Plant Mini Kit	Ahmed, H.I., Herrera, M., Liew, Y.J. and Aranda, M., 2019. Long-Term Temperature Stress in the Coral Model Aiptasia Supports the “Anna Karenina Principle” for Bacterial Microbiomes. Frontiers in microbiology, 10, p.975.
SRR8084231	SAMN10265340	MiSeq	Illumina_single	784F-1061R	56	Cnidaria	Anthozoa	Hexacorallia	Actiniaria	Metridioidea	Aiptasiidae	Exaiptasia	diaphana	Exaiptasia diaphana	Yes	Adult	Tissue	Unknown	Unknown	UpperShallow(0-15m)	Shallow	Culture_SSB01	Northern Atlantic Ocean	Northern Atlantic Ocean	NA	NA	Lab	Stressed	Temp	720	DNeasy Plant Mini Kit	Ahmed, H.I., Herrera, M., Liew, Y.J. and Aranda, M., 2019. Long-Term Temperature Stress in the Coral Model Aiptasia Supports the “Anna Karenina Principle” for Bacterial Microbiomes. Frontiers in microbiology, 10, p.975.
SRR8084232	SAMN10265341	MiSeq	Illumina_single	784F-1061R	56	Cnidaria	Anthozoa	Hexacorallia	Actiniaria	Metridioidea	Aiptasiidae	Exaiptasia	diaphana	Exaiptasia diaphana	Yes	Adult	Tissue	Unknown	Unknown	UpperShallow(0-15m)	Shallow	Culture_SSB01	Northern Atlantic Ocean	Northern Atlantic Ocean	NA	NA	Lab	Stressed	Temp	720	DNeasy Plant Mini Kit	Ahmed, H.I., Herrera, M., Liew, Y.J. and Aranda, M., 2019. Long-Term Temperature Stress in the Coral Model Aiptasia Supports the “Anna Karenina Principle” for Bacterial Microbiomes. Frontiers in microbiology, 10, p.975.
SRR8084233	SAMN10265342	MiSeq	Illumina_single	784F-1061R	56	Cnidaria	Anthozoa	Hexacorallia	Actiniaria	Metridioidea	Aiptasiidae	Exaiptasia	diaphana	Exaiptasia diaphana	Yes	Adult	Tissue	Unknown	Unknown	UpperShallow(0-15m)	Shallow	Culture_SSB01	Northern Atlantic Ocean	Northern Atlantic Ocean	NA	NA	Lab	Stressed	Temp	720	DNeasy Plant Mini Kit	Ahmed, H.I., Herrera, M., Liew, Y.J. and Aranda, M., 2019. Long-Term Temperature Stress in the Coral Model Aiptasia Supports the “Anna Karenina Principle” for Bacterial Microbiomes. Frontiers in microbiology, 10, p.975.
SRR8084234	SAMN10265335	MiSeq	Illumina_single	784F-1061R	56	Cnidaria	Anthozoa	Hexacorallia	Actiniaria	Metridioidea	Aiptasiidae	Exaiptasia	diaphana	Exaiptasia diaphana	Yes	Adult	Tissue	Unknown	Unknown	UpperShallow(0-15m)	Shallow	Culture_SSB01	Northern Atlantic Ocean	Northern Atlantic Ocean	NA	NA	Lab	Healthy	Control	720	DNeasy Plant Mini Kit	Ahmed, H.I., Herrera, M., Liew, Y.J. and Aranda, M., 2019. Long-Term Temperature Stress in the Coral Model Aiptasia Supports the “Anna Karenina Principle” for Bacterial Microbiomes. Frontiers in microbiology, 10, p.975.
SRR8084235	SAMN10265336	MiSeq	Illumina_single	784F-1061R	56	Cnidaria	Anthozoa	Hexacorallia	Actiniaria	Metridioidea	Aiptasiidae	Exaiptasia	diaphana	Exaiptasia diaphana	Yes	Adult	Tissue	Unknown	Unknown	UpperShallow(0-15m)	Shallow	Culture_SSB01	Northern Atlantic Ocean	Northern Atlantic Ocean	NA	NA	Lab	Healthy	Control	720	DNeasy Plant Mini Kit	Ahmed, H.I., Herrera, M., Liew, Y.J. and Aranda, M., 2019. Long-Term Temperature Stress in the Coral Model Aiptasia Supports the “Anna Karenina Principle” for Bacterial Microbiomes. Frontiers in microbiology, 10, p.975.
SRR8084236	SAMN10265323	MiSeq	Illumina_single	784F-1061R	56	Cnidaria	Anthozoa	Hexacorallia	Actiniaria	Metridioidea	Aiptasiidae	Exaiptasia	diaphana	Exaiptasia diaphana	Yes	Adult	Tissue	Unknown	Unknown	UpperShallow(0-15m)	Shallow	Culture_RS	Red Sea	Red Sea	NA	NA	Lab	Healthy	Control	720	DNeasy Plant Mini Kit	Ahmed, H.I., Herrera, M., Liew, Y.J. and Aranda, M., 2019. Long-Term Temperature Stress in the Coral Model Aiptasia Supports the “Anna Karenina Principle” for Bacterial Microbiomes. Frontiers in microbiology, 10, p.975.
SRR8084237	SAMN10265324	MiSeq	Illumina_single	784F-1061R	56	Cnidaria	Anthozoa	Hexacorallia	Actiniaria	Metridioidea	Aiptasiidae	Exaiptasia	diaphana	Exaiptasia diaphana	Yes	Adult	Tissue	Unknown	Unknown	UpperShallow(0-15m)	Shallow	Culture_RS	Red Sea	Red Sea	NA	NA	Lab	Healthy	Control	720	DNeasy Plant Mini Kit	Ahmed, H.I., Herrera, M., Liew, Y.J. and Aranda, M., 2019. Long-Term Temperature Stress in the Coral Model Aiptasia Supports the “Anna Karenina Principle” for Bacterial Microbiomes. Frontiers in microbiology, 10, p.975.
SRR8084238	SAMN10265321	MiSeq	Illumina_single	784F-1061R	56	Cnidaria	Anthozoa	Hexacorallia	Actiniaria	Metridioidea	Aiptasiidae	Exaiptasia	diaphana	Exaiptasia diaphana	Yes	Adult	Tissue	Unknown	Unknown	UpperShallow(0-15m)	Shallow	Culture_RS	Red Sea	Red Sea	NA	NA	Lab	Healthy	Control	720	DNeasy Plant Mini Kit	Ahmed, H.I., Herrera, M., Liew, Y.J. and Aranda, M., 2019. Long-Term Temperature Stress in the Coral Model Aiptasia Supports the “Anna Karenina Principle” for Bacterial Microbiomes. Frontiers in microbiology, 10, p.975.
SRR8084239	SAMN10265322	MiSeq	Illumina_single	784F-1061R	56	Cnidaria	Anthozoa	Hexacorallia	Actiniaria	Metridioidea	Aiptasiidae	Exaiptasia	diaphana	Exaiptasia diaphana	Yes	Adult	Tissue	Unknown	Unknown	UpperShallow(0-15m)	Shallow	Culture_RS	Red Sea	Red Sea	NA	NA	Lab	Healthy	Control	720	DNeasy Plant Mini Kit	Ahmed, H.I., Herrera, M., Liew, Y.J. and Aranda, M., 2019. Long-Term Temperature Stress in the Coral Model Aiptasia Supports the “Anna Karenina Principle” for Bacterial Microbiomes. Frontiers in microbiology, 10, p.975.
SRR8084240	SAMN10265319	MiSeq	Illumina_single	784F-1061R	56	Cnidaria	Anthozoa	Hexacorallia	Actiniaria	Metridioidea	Aiptasiidae	Exaiptasia	diaphana	Exaiptasia diaphana	Yes	Adult	Tissue	Unknown	Unknown	UpperShallow(0-15m)	Shallow	Culture_RS	Red Sea	Red Sea	NA	NA	Lab	Healthy	Control	720	DNeasy Plant Mini Kit	Ahmed, H.I., Herrera, M., Liew, Y.J. and Aranda, M., 2019. Long-Term Temperature Stress in the Coral Model Aiptasia Supports the “Anna Karenina Principle” for Bacterial Microbiomes. Frontiers in microbiology, 10, p.975.
SRR8084241	SAMN10265320	MiSeq	Illumina_single	784F-1061R	56	Cnidaria	Anthozoa	Hexacorallia	Actiniaria	Metridioidea	Aiptasiidae	Exaiptasia	diaphana	Exaiptasia diaphana	Yes	Adult	Tissue	Unknown	Unknown	UpperShallow(0-15m)	Shallow	Culture_RS	Red Sea	Red Sea	NA	NA	Lab	Healthy	Control	720	DNeasy Plant Mini Kit	Ahmed, H.I., Herrera, M., Liew, Y.J. and Aranda, M., 2019. Long-Term Temperature Stress in the Coral Model Aiptasia Supports the “Anna Karenina Principle” for Bacterial Microbiomes. Frontiers in microbiology, 10, p.975.
SRR8084242	SAMN10265317	MiSeq	Illumina_single	784F-1061R	56	Cnidaria	Anthozoa	Hexacorallia	Actiniaria	Metridioidea	Aiptasiidae	Exaiptasia	diaphana	Exaiptasia diaphana	Yes	Adult	Tissue	Unknown	Unknown	UpperShallow(0-15m)	Shallow	Culture_H2	Northern Pacific Ocean	Northern Pacific Ocean	NA	NA	Lab	Stressed	Temp	720	DNeasy Plant Mini Kit	Ahmed, H.I., Herrera, M., Liew, Y.J. and Aranda, M., 2019. Long-Term Temperature Stress in the Coral Model Aiptasia Supports the “Anna Karenina Principle” for Bacterial Microbiomes. Frontiers in microbiology, 10, p.975.
SRR8084243	SAMN10265318	MiSeq	Illumina_single	784F-1061R	56	Cnidaria	Anthozoa	Hexacorallia	Actiniaria	Metridioidea	Aiptasiidae	Exaiptasia	diaphana	Exaiptasia diaphana	Yes	Adult	Tissue	Unknown	Unknown	UpperShallow(0-15m)	Shallow	Culture_H2	Northern Pacific Ocean	Northern Pacific Ocean	NA	NA	Lab	Stressed	Temp	720	DNeasy Plant Mini Kit	Ahmed, H.I., Herrera, M., Liew, Y.J. and Aranda, M., 2019. Long-Term Temperature Stress in the Coral Model Aiptasia Supports the “Anna Karenina Principle” for Bacterial Microbiomes. Frontiers in microbiology, 10, p.975.
SRR8084244	SAMN10265315	MiSeq	Illumina_single	784F-1061R	56	Cnidaria	Anthozoa	Hexacorallia	Actiniaria	Metridioidea	Aiptasiidae	Exaiptasia	diaphana	Exaiptasia diaphana	Yes	Adult	Tissue	Unknown	Unknown	UpperShallow(0-15m)	Shallow	Culture_H2	Northern Pacific Ocean	Northern Pacific Ocean	NA	NA	Lab	Stressed	Temp	720	DNeasy Plant Mini Kit	Ahmed, H.I., Herrera, M., Liew, Y.J. and Aranda, M., 2019. Long-Term Temperature Stress in the Coral Model Aiptasia Supports the “Anna Karenina Principle” for Bacterial Microbiomes. Frontiers in microbiology, 10, p.975.
SRR8084245	SAMN10265316	MiSeq	Illumina_single	784F-1061R	56	Cnidaria	Anthozoa	Hexacorallia	Actiniaria	Metridioidea	Aiptasiidae	Exaiptasia	diaphana	Exaiptasia diaphana	Yes	Adult	Tissue	Unknown	Unknown	UpperShallow(0-15m)	Shallow	Culture_H2	Northern Pacific Ocean	Northern Pacific Ocean	NA	NA	Lab	Stressed	Temp	720	DNeasy Plant Mini Kit	Ahmed, H.I., Herrera, M., Liew, Y.J. and Aranda, M., 2019. Long-Term Temperature Stress in the Coral Model Aiptasia Supports the “Anna Karenina Principle” for Bacterial Microbiomes. Frontiers in microbiology, 10, p.975.
SRR13506390	SAMN17492486	MiSeq	Illumina_single	784F-1061R	56	Cnidaria	Anthozoa	Hexacorallia	Actiniaria	Metridioidea	Aiptasiidae	Exaiptasia	diaphana	Exaiptasia diaphana	No	Adult	Tissue	March	2019	Unknown	Unknown	Culture_CC7	Northern Atlantic Ocean	Northern Atlantic Ocean	NA	NA	Lab	Stressed	Aposymbiotic_Innoculated(Aposymbiotic)	8	AllPrep DNA/RNA Mini kit	Costa, R.M., Cárdenas, A., Loussert-Fonta, C., Toullec, G., Meibom, A. and Voolstra, C.R., 2021. Surface topography, bacterial carrying capacity, and the prospect of microbiome manipulation in the sea anemone coral model Aiptasia. Frontiers in Microbiology, 12, p.637834.
SRR13506391	SAMN17492485	MiSeq	Illumina_single	784F-1061R	56	Cnidaria	Anthozoa	Hexacorallia	Actiniaria	Metridioidea	Aiptasiidae	Exaiptasia	diaphana	Exaiptasia diaphana	No	Adult	Tissue	March	2019	Unknown	Unknown	Culture_CC7	Northern Atlantic Ocean	Northern Atlantic Ocean	NA	NA	Lab	Stressed	Aposymbiotic_Innoculated(Aposymbiotic)	8	AllPrep DNA/RNA Mini kit	Costa, R.M., Cárdenas, A., Loussert-Fonta, C., Toullec, G., Meibom, A. and Voolstra, C.R., 2021. Surface topography, bacterial carrying capacity, and the prospect of microbiome manipulation in the sea anemone coral model Aiptasia. Frontiers in Microbiology, 12, p.637834.
SRR13506392	SAMN17492484	MiSeq	Illumina_single	784F-1061R	56	Cnidaria	Anthozoa	Hexacorallia	Actiniaria	Metridioidea	Aiptasiidae	Exaiptasia	diaphana	Exaiptasia diaphana	No	Adult	Tissue	March	2019	Unknown	Unknown	Culture_CC7	Northern Atlantic Ocean	Northern Atlantic Ocean	NA	NA	Lab	Stressed	Aposymbiotic_Innoculated(Aposymbiotic)	8	AllPrep DNA/RNA Mini kit	Costa, R.M., Cárdenas, A., Loussert-Fonta, C., Toullec, G., Meibom, A. and Voolstra, C.R., 2021. Surface topography, bacterial carrying capacity, and the prospect of microbiome manipulation in the sea anemone coral model Aiptasia. Frontiers in Microbiology, 12, p.637834.
SRR13506393	SAMN17492483	MiSeq	Illumina_single	784F-1061R	56	Cnidaria	Anthozoa	Hexacorallia	Actiniaria	Metridioidea	Aiptasiidae	Exaiptasia	diaphana	Exaiptasia diaphana	No	Adult	Tissue	March	2019	Unknown	Unknown	Culture_CC7	Northern Atlantic Ocean	Northern Atlantic Ocean	NA	NA	Lab	Stressed	Aposymbiotic_Innoculated(Aposymbiotic)	8	AllPrep DNA/RNA Mini kit	Costa, R.M., Cárdenas, A., Loussert-Fonta, C., Toullec, G., Meibom, A. and Voolstra, C.R., 2021. Surface topography, bacterial carrying capacity, and the prospect of microbiome manipulation in the sea anemone coral model Aiptasia. Frontiers in Microbiology, 12, p.637834.
SRR13506396	SAMN17492482	MiSeq	Illumina_single	784F-1061R	56	Cnidaria	Anthozoa	Hexacorallia	Actiniaria	Metridioidea	Aiptasiidae	Exaiptasia	diaphana	Exaiptasia diaphana	No	Adult	Tissue	March	2019	Unknown	Unknown	Culture_CC7	Northern Atlantic Ocean	Northern Atlantic Ocean	NA	NA	Lab	Stressed	Aposymbiotic_Innoculated(Aposymbiotic)	8	AllPrep DNA/RNA Mini kit	Costa, R.M., Cárdenas, A., Loussert-Fonta, C., Toullec, G., Meibom, A. and Voolstra, C.R., 2021. Surface topography, bacterial carrying capacity, and the prospect of microbiome manipulation in the sea anemone coral model Aiptasia. Frontiers in Microbiology, 12, p.637834.
SRR13506397	SAMN17492526	MiSeq	Illumina_single	784F-1061R	56	Cnidaria	Anthozoa	Hexacorallia	Actiniaria	Metridioidea	Aiptasiidae	Exaiptasia	diaphana	Exaiptasia diaphana	Yes	Adult	Tissue	March	2019	Unknown	Unknown	Culture_CC7	Northern Atlantic Ocean	Northern Atlantic Ocean	NA	NA	Lab	Stressed	Innoculated(Porites)	8	AllPrep DNA/RNA Mini kit	Costa, R.M., Cárdenas, A., Loussert-Fonta, C., Toullec, G., Meibom, A. and Voolstra, C.R., 2021. Surface topography, bacterial carrying capacity, and the prospect of microbiome manipulation in the sea anemone coral model Aiptasia. Frontiers in Microbiology, 12, p.637834.
SRR13506398	SAMN17492525	MiSeq	Illumina_single	784F-1061R	56	Cnidaria	Anthozoa	Hexacorallia	Actiniaria	Metridioidea	Aiptasiidae	Exaiptasia	diaphana	Exaiptasia diaphana	Yes	Adult	Tissue	March	2019	Unknown	Unknown	Culture_CC7	Northern Atlantic Ocean	Northern Atlantic Ocean	NA	NA	Lab	Stressed	Innoculated(Porites)	8	AllPrep DNA/RNA Mini kit	Costa, R.M., Cárdenas, A., Loussert-Fonta, C., Toullec, G., Meibom, A. and Voolstra, C.R., 2021. Surface topography, bacterial carrying capacity, and the prospect of microbiome manipulation in the sea anemone coral model Aiptasia. Frontiers in Microbiology, 12, p.637834.
SRR13506399	SAMN17492524	MiSeq	Illumina_single	784F-1061R	56	Cnidaria	Anthozoa	Hexacorallia	Actiniaria	Metridioidea	Aiptasiidae	Exaiptasia	diaphana	Exaiptasia diaphana	Yes	Adult	Tissue	March	2019	Unknown	Unknown	Culture_CC7	Northern Atlantic Ocean	Northern Atlantic Ocean	NA	NA	Lab	Stressed	Innoculated(Porites)	8	AllPrep DNA/RNA Mini kit	Costa, R.M., Cárdenas, A., Loussert-Fonta, C., Toullec, G., Meibom, A. and Voolstra, C.R., 2021. Surface topography, bacterial carrying capacity, and the prospect of microbiome manipulation in the sea anemone coral model Aiptasia. Frontiers in Microbiology, 12, p.637834.
SRR13506400	SAMN17492523	MiSeq	Illumina_single	784F-1061R	56	Cnidaria	Anthozoa	Hexacorallia	Actiniaria	Metridioidea	Aiptasiidae	Exaiptasia	diaphana	Exaiptasia diaphana	Yes	Adult	Tissue	March	2019	Unknown	Unknown	Culture_CC7	Northern Atlantic Ocean	Northern Atlantic Ocean	NA	NA	Lab	Stressed	Innoculated(Porites)	8	AllPrep DNA/RNA Mini kit	Costa, R.M., Cárdenas, A., Loussert-Fonta, C., Toullec, G., Meibom, A. and Voolstra, C.R., 2021. Surface topography, bacterial carrying capacity, and the prospect of microbiome manipulation in the sea anemone coral model Aiptasia. Frontiers in Microbiology, 12, p.637834.
SRR13506401	SAMN17492522	MiSeq	Illumina_single	784F-1061R	56	Cnidaria	Anthozoa	Hexacorallia	Actiniaria	Metridioidea	Aiptasiidae	Exaiptasia	diaphana	Exaiptasia diaphana	Yes	Adult	Tissue	March	2019	Unknown	Unknown	Culture_CC7	Northern Atlantic Ocean	Northern Atlantic Ocean	NA	NA	Lab	Stressed	Innoculated(Porites)	8	AllPrep DNA/RNA Mini kit	Costa, R.M., Cárdenas, A., Loussert-Fonta, C., Toullec, G., Meibom, A. and Voolstra, C.R., 2021. Surface topography, bacterial carrying capacity, and the prospect of microbiome manipulation in the sea anemone coral model Aiptasia. Frontiers in Microbiology, 12, p.637834.
SRR13506402	SAMN17492521	MiSeq	Illumina_single	784F-1061R	56	Cnidaria	Anthozoa	Hexacorallia	Actiniaria	Metridioidea	Aiptasiidae	Exaiptasia	diaphana	Exaiptasia diaphana	Yes	Adult	Tissue	March	2019	Unknown	Unknown	Culture_CC7	Northern Atlantic Ocean	Northern Atlantic Ocean	NA	NA	Lab	Stressed	Innoculated(Acropora)	8	AllPrep DNA/RNA Mini kit	Costa, R.M., Cárdenas, A., Loussert-Fonta, C., Toullec, G., Meibom, A. and Voolstra, C.R., 2021. Surface topography, bacterial carrying capacity, and the prospect of microbiome manipulation in the sea anemone coral model Aiptasia. Frontiers in Microbiology, 12, p.637834.
SRR13506403	SAMN17492520	MiSeq	Illumina_single	784F-1061R	56	Cnidaria	Anthozoa	Hexacorallia	Actiniaria	Metridioidea	Aiptasiidae	Exaiptasia	diaphana	Exaiptasia diaphana	Yes	Adult	Tissue	March	2019	Unknown	Unknown	Culture_CC7	Northern Atlantic Ocean	Northern Atlantic Ocean	NA	NA	Lab	Stressed	Innoculated(Acropora)	8	AllPrep DNA/RNA Mini kit	Costa, R.M., Cárdenas, A., Loussert-Fonta, C., Toullec, G., Meibom, A. and Voolstra, C.R., 2021. Surface topography, bacterial carrying capacity, and the prospect of microbiome manipulation in the sea anemone coral model Aiptasia. Frontiers in Microbiology, 12, p.637834.
SRR13506404	SAMN17492519	MiSeq	Illumina_single	784F-1061R	56	Cnidaria	Anthozoa	Hexacorallia	Actiniaria	Metridioidea	Aiptasiidae	Exaiptasia	diaphana	Exaiptasia diaphana	Yes	Adult	Tissue	March	2019	Unknown	Unknown	Culture_CC7	Northern Atlantic Ocean	Northern Atlantic Ocean	NA	NA	Lab	Stressed	Innoculated(Acropora)	8	AllPrep DNA/RNA Mini kit	Costa, R.M., Cárdenas, A., Loussert-Fonta, C., Toullec, G., Meibom, A. and Voolstra, C.R., 2021. Surface topography, bacterial carrying capacity, and the prospect of microbiome manipulation in the sea anemone coral model Aiptasia. Frontiers in Microbiology, 12, p.637834.
SRR13506405	SAMN17492518	MiSeq	Illumina_single	784F-1061R	56	Cnidaria	Anthozoa	Hexacorallia	Actiniaria	Metridioidea	Aiptasiidae	Exaiptasia	diaphana	Exaiptasia diaphana	Yes	Adult	Tissue	March	2019	Unknown	Unknown	Culture_CC7	Northern Atlantic Ocean	Northern Atlantic Ocean	NA	NA	Lab	Stressed	Innoculated(Acropora)	8	AllPrep DNA/RNA Mini kit	Costa, R.M., Cárdenas, A., Loussert-Fonta, C., Toullec, G., Meibom, A. and Voolstra, C.R., 2021. Surface topography, bacterial carrying capacity, and the prospect of microbiome manipulation in the sea anemone coral model Aiptasia. Frontiers in Microbiology, 12, p.637834.
SRR13506406	SAMN17492517	MiSeq	Illumina_single	784F-1061R	56	Cnidaria	Anthozoa	Hexacorallia	Actiniaria	Metridioidea	Aiptasiidae	Exaiptasia	diaphana	Exaiptasia diaphana	Yes	Adult	Tissue	March	2019	Unknown	Unknown	Culture_CC7	Northern Atlantic Ocean	Northern Atlantic Ocean	NA	NA	Lab	Stressed	Innoculated(Acropora)	8	AllPrep DNA/RNA Mini kit	Costa, R.M., Cárdenas, A., Loussert-Fonta, C., Toullec, G., Meibom, A. and Voolstra, C.R., 2021. Surface topography, bacterial carrying capacity, and the prospect of microbiome manipulation in the sea anemone coral model Aiptasia. Frontiers in Microbiology, 12, p.637834.
SRR13506407	SAMN17492481	MiSeq	Illumina_single	784F-1061R	56	Cnidaria	Anthozoa	Hexacorallia	Actiniaria	Metridioidea	Aiptasiidae	Exaiptasia	diaphana	Exaiptasia diaphana	No	Adult	Tissue	March	2019	Unknown	Unknown	Culture_CC7	Northern Atlantic Ocean	Northern Atlantic Ocean	NA	NA	Lab	Stressed	Aposymbiotic_Antibiotic	8	AllPrep DNA/RNA Mini kit	Costa, R.M., Cárdenas, A., Loussert-Fonta, C., Toullec, G., Meibom, A. and Voolstra, C.R., 2021. Surface topography, bacterial carrying capacity, and the prospect of microbiome manipulation in the sea anemone coral model Aiptasia. Frontiers in Microbiology, 12, p.637834.
SRR13506408	SAMN17492516	MiSeq	Illumina_single	784F-1061R	56	Cnidaria	Anthozoa	Hexacorallia	Actiniaria	Metridioidea	Aiptasiidae	Exaiptasia	diaphana	Exaiptasia diaphana	Yes	Adult	Tissue	March	2019	Unknown	Unknown	Culture_CC7	Northern Atlantic Ocean	Northern Atlantic Ocean	NA	NA	Lab	Healthy	Control	8	AllPrep DNA/RNA Mini kit	Costa, R.M., Cárdenas, A., Loussert-Fonta, C., Toullec, G., Meibom, A. and Voolstra, C.R., 2021. Surface topography, bacterial carrying capacity, and the prospect of microbiome manipulation in the sea anemone coral model Aiptasia. Frontiers in Microbiology, 12, p.637834.
SRR13506409	SAMN17492515	MiSeq	Illumina_single	784F-1061R	56	Cnidaria	Anthozoa	Hexacorallia	Actiniaria	Metridioidea	Aiptasiidae	Exaiptasia	diaphana	Exaiptasia diaphana	Yes	Adult	Tissue	March	2019	Unknown	Unknown	Culture_CC7	Northern Atlantic Ocean	Northern Atlantic Ocean	NA	NA	Lab	Healthy	Control	8	AllPrep DNA/RNA Mini kit	Costa, R.M., Cárdenas, A., Loussert-Fonta, C., Toullec, G., Meibom, A. and Voolstra, C.R., 2021. Surface topography, bacterial carrying capacity, and the prospect of microbiome manipulation in the sea anemone coral model Aiptasia. Frontiers in Microbiology, 12, p.637834.
SRR13506410	SAMN17492514	MiSeq	Illumina_single	784F-1061R	56	Cnidaria	Anthozoa	Hexacorallia	Actiniaria	Metridioidea	Aiptasiidae	Exaiptasia	diaphana	Exaiptasia diaphana	Yes	Adult	Tissue	March	2019	Unknown	Unknown	Culture_CC7	Northern Atlantic Ocean	Northern Atlantic Ocean	NA	NA	Lab	Healthy	Control	8	AllPrep DNA/RNA Mini kit	Costa, R.M., Cárdenas, A., Loussert-Fonta, C., Toullec, G., Meibom, A. and Voolstra, C.R., 2021. Surface topography, bacterial carrying capacity, and the prospect of microbiome manipulation in the sea anemone coral model Aiptasia. Frontiers in Microbiology, 12, p.637834.
SRR13506411	SAMN17492513	MiSeq	Illumina_single	784F-1061R	56	Cnidaria	Anthozoa	Hexacorallia	Actiniaria	Metridioidea	Aiptasiidae	Exaiptasia	diaphana	Exaiptasia diaphana	Yes	Adult	Tissue	March	2019	Unknown	Unknown	Culture_CC7	Northern Atlantic Ocean	Northern Atlantic Ocean	NA	NA	Lab	Healthy	Control	8	AllPrep DNA/RNA Mini kit	Costa, R.M., Cárdenas, A., Loussert-Fonta, C., Toullec, G., Meibom, A. and Voolstra, C.R., 2021. Surface topography, bacterial carrying capacity, and the prospect of microbiome manipulation in the sea anemone coral model Aiptasia. Frontiers in Microbiology, 12, p.637834.
SRR13506412	SAMN17492512	MiSeq	Illumina_single	784F-1061R	56	Cnidaria	Anthozoa	Hexacorallia	Actiniaria	Metridioidea	Aiptasiidae	Exaiptasia	diaphana	Exaiptasia diaphana	Yes	Adult	Tissue	March	2019	Unknown	Unknown	Culture_CC7	Northern Atlantic Ocean	Northern Atlantic Ocean	NA	NA	Lab	Healthy	Control	8	AllPrep DNA/RNA Mini kit	Costa, R.M., Cárdenas, A., Loussert-Fonta, C., Toullec, G., Meibom, A. and Voolstra, C.R., 2021. Surface topography, bacterial carrying capacity, and the prospect of microbiome manipulation in the sea anemone coral model Aiptasia. Frontiers in Microbiology, 12, p.637834.
SRR13506413	SAMN17492511	MiSeq	Illumina_single	784F-1061R	56	Cnidaria	Anthozoa	Hexacorallia	Actiniaria	Metridioidea	Aiptasiidae	Exaiptasia	diaphana	Exaiptasia diaphana	Yes	Adult	Tissue	March	2019	Unknown	Unknown	Culture_CC7	Northern Atlantic Ocean	Northern Atlantic Ocean	NA	NA	Lab	Stressed	Innoculated(Symbiotic)	8	AllPrep DNA/RNA Mini kit	Costa, R.M., Cárdenas, A., Loussert-Fonta, C., Toullec, G., Meibom, A. and Voolstra, C.R., 2021. Surface topography, bacterial carrying capacity, and the prospect of microbiome manipulation in the sea anemone coral model Aiptasia. Frontiers in Microbiology, 12, p.637834.
SRR13506414	SAMN17492510	MiSeq	Illumina_single	784F-1061R	56	Cnidaria	Anthozoa	Hexacorallia	Actiniaria	Metridioidea	Aiptasiidae	Exaiptasia	diaphana	Exaiptasia diaphana	Yes	Adult	Tissue	March	2019	Unknown	Unknown	Culture_CC7	Northern Atlantic Ocean	Northern Atlantic Ocean	NA	NA	Lab	Stressed	Innoculated(Symbiotic)	8	AllPrep DNA/RNA Mini kit	Costa, R.M., Cárdenas, A., Loussert-Fonta, C., Toullec, G., Meibom, A. and Voolstra, C.R., 2021. Surface topography, bacterial carrying capacity, and the prospect of microbiome manipulation in the sea anemone coral model Aiptasia. Frontiers in Microbiology, 12, p.637834.
SRR13506415	SAMN17492509	MiSeq	Illumina_single	784F-1061R	56	Cnidaria	Anthozoa	Hexacorallia	Actiniaria	Metridioidea	Aiptasiidae	Exaiptasia	diaphana	Exaiptasia diaphana	Yes	Adult	Tissue	March	2019	Unknown	Unknown	Culture_CC7	Northern Atlantic Ocean	Northern Atlantic Ocean	NA	NA	Lab	Stressed	Innoculated(Symbiotic)	8	AllPrep DNA/RNA Mini kit	Costa, R.M., Cárdenas, A., Loussert-Fonta, C., Toullec, G., Meibom, A. and Voolstra, C.R., 2021. Surface topography, bacterial carrying capacity, and the prospect of microbiome manipulation in the sea anemone coral model Aiptasia. Frontiers in Microbiology, 12, p.637834.
SRR13506416	SAMN17492508	MiSeq	Illumina_single	784F-1061R	56	Cnidaria	Anthozoa	Hexacorallia	Actiniaria	Metridioidea	Aiptasiidae	Exaiptasia	diaphana	Exaiptasia diaphana	Yes	Adult	Tissue	March	2019	Unknown	Unknown	Culture_CC7	Northern Atlantic Ocean	Northern Atlantic Ocean	NA	NA	Lab	Stressed	Innoculated(Symbiotic)	8	AllPrep DNA/RNA Mini kit	Costa, R.M., Cárdenas, A., Loussert-Fonta, C., Toullec, G., Meibom, A. and Voolstra, C.R., 2021. Surface topography, bacterial carrying capacity, and the prospect of microbiome manipulation in the sea anemone coral model Aiptasia. Frontiers in Microbiology, 12, p.637834.
SRR13506417	SAMN17492507	MiSeq	Illumina_single	784F-1061R	56	Cnidaria	Anthozoa	Hexacorallia	Actiniaria	Metridioidea	Aiptasiidae	Exaiptasia	diaphana	Exaiptasia diaphana	Yes	Adult	Tissue	March	2019	Unknown	Unknown	Culture_CC7	Northern Atlantic Ocean	Northern Atlantic Ocean	NA	NA	Lab	Stressed	Innoculated(Symbiotic)	8	AllPrep DNA/RNA Mini kit	Costa, R.M., Cárdenas, A., Loussert-Fonta, C., Toullec, G., Meibom, A. and Voolstra, C.R., 2021. Surface topography, bacterial carrying capacity, and the prospect of microbiome manipulation in the sea anemone coral model Aiptasia. Frontiers in Microbiology, 12, p.637834.
SRR13506418	SAMN17492480	MiSeq	Illumina_single	784F-1061R	56	Cnidaria	Anthozoa	Hexacorallia	Actiniaria	Metridioidea	Aiptasiidae	Exaiptasia	diaphana	Exaiptasia diaphana	No	Adult	Tissue	March	2019	Unknown	Unknown	Culture_CC7	Northern Atlantic Ocean	Northern Atlantic Ocean	NA	NA	Lab	Stressed	Aposymbiotic_Antibiotic	8	AllPrep DNA/RNA Mini kit	Costa, R.M., Cárdenas, A., Loussert-Fonta, C., Toullec, G., Meibom, A. and Voolstra, C.R., 2021. Surface topography, bacterial carrying capacity, and the prospect of microbiome manipulation in the sea anemone coral model Aiptasia. Frontiers in Microbiology, 12, p.637834.
SRR13506419	SAMN17492506	MiSeq	Illumina_single	784F-1061R	56	Cnidaria	Anthozoa	Hexacorallia	Actiniaria	Metridioidea	Aiptasiidae	Exaiptasia	diaphana	Exaiptasia diaphana	Yes	Adult	Tissue	March	2019	Unknown	Unknown	Culture_CC7	Northern Atlantic Ocean	Northern Atlantic Ocean	NA	NA	Lab	Stressed	Antibiotic	8	AllPrep DNA/RNA Mini kit	Costa, R.M., Cárdenas, A., Loussert-Fonta, C., Toullec, G., Meibom, A. and Voolstra, C.R., 2021. Surface topography, bacterial carrying capacity, and the prospect of microbiome manipulation in the sea anemone coral model Aiptasia. Frontiers in Microbiology, 12, p.637834.
SRR13506420	SAMN17492505	MiSeq	Illumina_single	784F-1061R	56	Cnidaria	Anthozoa	Hexacorallia	Actiniaria	Metridioidea	Aiptasiidae	Exaiptasia	diaphana	Exaiptasia diaphana	Yes	Adult	Tissue	March	2019	Unknown	Unknown	Culture_CC7	Northern Atlantic Ocean	Northern Atlantic Ocean	NA	NA	Lab	Stressed	Antibiotic	8	AllPrep DNA/RNA Mini kit	Costa, R.M., Cárdenas, A., Loussert-Fonta, C., Toullec, G., Meibom, A. and Voolstra, C.R., 2021. Surface topography, bacterial carrying capacity, and the prospect of microbiome manipulation in the sea anemone coral model Aiptasia. Frontiers in Microbiology, 12, p.637834.
SRR13506421	SAMN17492504	MiSeq	Illumina_single	784F-1061R	56	Cnidaria	Anthozoa	Hexacorallia	Actiniaria	Metridioidea	Aiptasiidae	Exaiptasia	diaphana	Exaiptasia diaphana	Yes	Adult	Tissue	March	2019	Unknown	Unknown	Culture_CC7	Northern Atlantic Ocean	Northern Atlantic Ocean	NA	NA	Lab	Stressed	Aposymbiotic_Antibiotic	8	AllPrep DNA/RNA Mini kit	Costa, R.M., Cárdenas, A., Loussert-Fonta, C., Toullec, G., Meibom, A. and Voolstra, C.R., 2021. Surface topography, bacterial carrying capacity, and the prospect of microbiome manipulation in the sea anemone coral model Aiptasia. Frontiers in Microbiology, 12, p.637834.
SRR13506422	SAMN17492503	MiSeq	Illumina_single	784F-1061R	56	Cnidaria	Anthozoa	Hexacorallia	Actiniaria	Metridioidea	Aiptasiidae	Exaiptasia	diaphana	Exaiptasia diaphana	Yes	Adult	Tissue	March	2019	Unknown	Unknown	Culture_CC7	Northern Atlantic Ocean	Northern Atlantic Ocean	NA	NA	Lab	Stressed	Antibiotic	8	AllPrep DNA/RNA Mini kit	Costa, R.M., Cárdenas, A., Loussert-Fonta, C., Toullec, G., Meibom, A. and Voolstra, C.R., 2021. Surface topography, bacterial carrying capacity, and the prospect of microbiome manipulation in the sea anemone coral model Aiptasia. Frontiers in Microbiology, 12, p.637834.
SRR13506423	SAMN17492502	MiSeq	Illumina_single	784F-1061R	56	Cnidaria	Anthozoa	Hexacorallia	Actiniaria	Metridioidea	Aiptasiidae	Exaiptasia	diaphana	Exaiptasia diaphana	Yes	Adult	Tissue	March	2019	Unknown	Unknown	Culture_CC7	Northern Atlantic Ocean	Northern Atlantic Ocean	NA	NA	Lab	Stressed	Aposymbiotic_Antibiotic	8	AllPrep DNA/RNA Mini kit	Costa, R.M., Cárdenas, A., Loussert-Fonta, C., Toullec, G., Meibom, A. and Voolstra, C.R., 2021. Surface topography, bacterial carrying capacity, and the prospect of microbiome manipulation in the sea anemone coral model Aiptasia. Frontiers in Microbiology, 12, p.637834.
SRR13506424	SAMN17492501	MiSeq	Illumina_single	784F-1061R	56	Cnidaria	Anthozoa	Hexacorallia	Actiniaria	Metridioidea	Aiptasiidae	Exaiptasia	diaphana	Exaiptasia diaphana	No	Adult	Tissue	March	2019	Unknown	Unknown	Culture_CC7	Northern Atlantic Ocean	Northern Atlantic Ocean	NA	NA	Lab	Stressed	Aposymbiotic_Innoculated(Porites)	8	AllPrep DNA/RNA Mini kit	Costa, R.M., Cárdenas, A., Loussert-Fonta, C., Toullec, G., Meibom, A. and Voolstra, C.R., 2021. Surface topography, bacterial carrying capacity, and the prospect of microbiome manipulation in the sea anemone coral model Aiptasia. Frontiers in Microbiology, 12, p.637834.
SRR13506425	SAMN17492500	MiSeq	Illumina_single	784F-1061R	56	Cnidaria	Anthozoa	Hexacorallia	Actiniaria	Metridioidea	Aiptasiidae	Exaiptasia	diaphana	Exaiptasia diaphana	No	Adult	Tissue	March	2019	Unknown	Unknown	Culture_CC7	Northern Atlantic Ocean	Northern Atlantic Ocean	NA	NA	Lab	Stressed	Aposymbiotic_Innoculated(Porites)	8	AllPrep DNA/RNA Mini kit	Costa, R.M., Cárdenas, A., Loussert-Fonta, C., Toullec, G., Meibom, A. and Voolstra, C.R., 2021. Surface topography, bacterial carrying capacity, and the prospect of microbiome manipulation in the sea anemone coral model Aiptasia. Frontiers in Microbiology, 12, p.637834.
SRR13506426	SAMN17492499	MiSeq	Illumina_single	784F-1061R	56	Cnidaria	Anthozoa	Hexacorallia	Actiniaria	Metridioidea	Aiptasiidae	Exaiptasia	diaphana	Exaiptasia diaphana	No	Adult	Tissue	March	2019	Unknown	Unknown	Culture_CC7	Northern Atlantic Ocean	Northern Atlantic Ocean	NA	NA	Lab	Stressed	Aposymbiotic_Innoculated(Porites)	8	AllPrep DNA/RNA Mini kit	Costa, R.M., Cárdenas, A., Loussert-Fonta, C., Toullec, G., Meibom, A. and Voolstra, C.R., 2021. Surface topography, bacterial carrying capacity, and the prospect of microbiome manipulation in the sea anemone coral model Aiptasia. Frontiers in Microbiology, 12, p.637834.
SRR13506427	SAMN17492498	MiSeq	Illumina_single	784F-1061R	56	Cnidaria	Anthozoa	Hexacorallia	Actiniaria	Metridioidea	Aiptasiidae	Exaiptasia	diaphana	Exaiptasia diaphana	No	Adult	Tissue	March	2019	Unknown	Unknown	Culture_CC7	Northern Atlantic Ocean	Northern Atlantic Ocean	NA	NA	Lab	Stressed	Aposymbiotic_Innoculated(Porites)	8	AllPrep DNA/RNA Mini kit	Costa, R.M., Cárdenas, A., Loussert-Fonta, C., Toullec, G., Meibom, A. and Voolstra, C.R., 2021. Surface topography, bacterial carrying capacity, and the prospect of microbiome manipulation in the sea anemone coral model Aiptasia. Frontiers in Microbiology, 12, p.637834.
SRR13506428	SAMN17492497	MiSeq	Illumina_single	784F-1061R	56	Cnidaria	Anthozoa	Hexacorallia	Actiniaria	Metridioidea	Aiptasiidae	Exaiptasia	diaphana	Exaiptasia diaphana	No	Adult	Tissue	March	2019	Unknown	Unknown	Culture_CC7	Northern Atlantic Ocean	Northern Atlantic Ocean	NA	NA	Lab	Stressed	Aposymbiotic_Innoculated(Porites)	8	AllPrep DNA/RNA Mini kit	Costa, R.M., Cárdenas, A., Loussert-Fonta, C., Toullec, G., Meibom, A. and Voolstra, C.R., 2021. Surface topography, bacterial carrying capacity, and the prospect of microbiome manipulation in the sea anemone coral model Aiptasia. Frontiers in Microbiology, 12, p.637834.
SRR13506429	SAMN17492479	MiSeq	Illumina_single	784F-1061R	56	Cnidaria	Anthozoa	Hexacorallia	Actiniaria	Metridioidea	Aiptasiidae	Exaiptasia	diaphana	Exaiptasia diaphana	No	Adult	Tissue	March	2019	Unknown	Unknown	Culture_CC7	Northern Atlantic Ocean	Northern Atlantic Ocean	NA	NA	Lab	Stressed	Aposymbiotic_Antibiotic	8	AllPrep DNA/RNA Mini kit	Costa, R.M., Cárdenas, A., Loussert-Fonta, C., Toullec, G., Meibom, A. and Voolstra, C.R., 2021. Surface topography, bacterial carrying capacity, and the prospect of microbiome manipulation in the sea anemone coral model Aiptasia. Frontiers in Microbiology, 12, p.637834.
SRR13506430	SAMN17492496	MiSeq	Illumina_single	784F-1061R	56	Cnidaria	Anthozoa	Hexacorallia	Actiniaria	Metridioidea	Aiptasiidae	Exaiptasia	diaphana	Exaiptasia diaphana	No	Adult	Tissue	March	2019	Unknown	Unknown	Culture_CC7	Northern Atlantic Ocean	Northern Atlantic Ocean	NA	NA	Lab	Stressed	Aposymbiotic_Innoculated(Acropora)	8	AllPrep DNA/RNA Mini kit	Costa, R.M., Cárdenas, A., Loussert-Fonta, C., Toullec, G., Meibom, A. and Voolstra, C.R., 2021. Surface topography, bacterial carrying capacity, and the prospect of microbiome manipulation in the sea anemone coral model Aiptasia. Frontiers in Microbiology, 12, p.637834.
SRR13506431	SAMN17492495	MiSeq	Illumina_single	784F-1061R	56	Cnidaria	Anthozoa	Hexacorallia	Actiniaria	Metridioidea	Aiptasiidae	Exaiptasia	diaphana	Exaiptasia diaphana	No	Adult	Tissue	March	2019	Unknown	Unknown	Culture_CC7	Northern Atlantic Ocean	Northern Atlantic Ocean	NA	NA	Lab	Stressed	Aposymbiotic_Innoculated(Acropora)	8	AllPrep DNA/RNA Mini kit	Costa, R.M., Cárdenas, A., Loussert-Fonta, C., Toullec, G., Meibom, A. and Voolstra, C.R., 2021. Surface topography, bacterial carrying capacity, and the prospect of microbiome manipulation in the sea anemone coral model Aiptasia. Frontiers in Microbiology, 12, p.637834.
SRR13506432	SAMN17492494	MiSeq	Illumina_single	784F-1061R	56	Cnidaria	Anthozoa	Hexacorallia	Actiniaria	Metridioidea	Aiptasiidae	Exaiptasia	diaphana	Exaiptasia diaphana	No	Adult	Tissue	March	2019	Unknown	Unknown	Culture_CC7	Northern Atlantic Ocean	Northern Atlantic Ocean	NA	NA	Lab	Stressed	Aposymbiotic_Innoculated(Acropora)	8	AllPrep DNA/RNA Mini kit	Costa, R.M., Cárdenas, A., Loussert-Fonta, C., Toullec, G., Meibom, A. and Voolstra, C.R., 2021. Surface topography, bacterial carrying capacity, and the prospect of microbiome manipulation in the sea anemone coral model Aiptasia. Frontiers in Microbiology, 12, p.637834.
SRR13506433	SAMN17492493	MiSeq	Illumina_single	784F-1061R	56	Cnidaria	Anthozoa	Hexacorallia	Actiniaria	Metridioidea	Aiptasiidae	Exaiptasia	diaphana	Exaiptasia diaphana	No	Adult	Tissue	March	2019	Unknown	Unknown	Culture_CC7	Northern Atlantic Ocean	Northern Atlantic Ocean	NA	NA	Lab	Stressed	Aposymbiotic_Innoculated(Acropora)	8	AllPrep DNA/RNA Mini kit	Costa, R.M., Cárdenas, A., Loussert-Fonta, C., Toullec, G., Meibom, A. and Voolstra, C.R., 2021. Surface topography, bacterial carrying capacity, and the prospect of microbiome manipulation in the sea anemone coral model Aiptasia. Frontiers in Microbiology, 12, p.637834.
SRR13506434	SAMN17492492	MiSeq	Illumina_single	784F-1061R	56	Cnidaria	Anthozoa	Hexacorallia	Actiniaria	Metridioidea	Aiptasiidae	Exaiptasia	diaphana	Exaiptasia diaphana	No	Adult	Tissue	March	2019	Unknown	Unknown	Culture_CC7	Northern Atlantic Ocean	Northern Atlantic Ocean	NA	NA	Lab	Stressed	Aposymbiotic_Innoculated(Acropora)	8	AllPrep DNA/RNA Mini kit	Costa, R.M., Cárdenas, A., Loussert-Fonta, C., Toullec, G., Meibom, A. and Voolstra, C.R., 2021. Surface topography, bacterial carrying capacity, and the prospect of microbiome manipulation in the sea anemone coral model Aiptasia. Frontiers in Microbiology, 12, p.637834.
SRR13506435	SAMN17492491	MiSeq	Illumina_single	784F-1061R	56	Cnidaria	Anthozoa	Hexacorallia	Actiniaria	Metridioidea	Aiptasiidae	Exaiptasia	diaphana	Exaiptasia diaphana	No	Adult	Tissue	March	2019	Unknown	Unknown	Culture_CC7	Northern Atlantic Ocean	Northern Atlantic Ocean	NA	NA	Lab	Stressed	Aposymbiotic	8	AllPrep DNA/RNA Mini kit	Costa, R.M., Cárdenas, A., Loussert-Fonta, C., Toullec, G., Meibom, A. and Voolstra, C.R., 2021. Surface topography, bacterial carrying capacity, and the prospect of microbiome manipulation in the sea anemone coral model Aiptasia. Frontiers in Microbiology, 12, p.637834.
SRR13506436	SAMN17492490	MiSeq	Illumina_single	784F-1061R	56	Cnidaria	Anthozoa	Hexacorallia	Actiniaria	Metridioidea	Aiptasiidae	Exaiptasia	diaphana	Exaiptasia diaphana	No	Adult	Tissue	March	2019	Unknown	Unknown	Culture_CC7	Northern Atlantic Ocean	Northern Atlantic Ocean	NA	NA	Lab	Stressed	Aposymbiotic	8	AllPrep DNA/RNA Mini kit	Costa, R.M., Cárdenas, A., Loussert-Fonta, C., Toullec, G., Meibom, A. and Voolstra, C.R., 2021. Surface topography, bacterial carrying capacity, and the prospect of microbiome manipulation in the sea anemone coral model Aiptasia. Frontiers in Microbiology, 12, p.637834.
SRR13506437	SAMN17492489	MiSeq	Illumina_single	784F-1061R	56	Cnidaria	Anthozoa	Hexacorallia	Actiniaria	Metridioidea	Aiptasiidae	Exaiptasia	diaphana	Exaiptasia diaphana	No	Adult	Tissue	March	2019	Unknown	Unknown	Culture_CC7	Northern Atlantic Ocean	Northern Atlantic Ocean	NA	NA	Lab	Stressed	Aposymbiotic	8	AllPrep DNA/RNA Mini kit	Costa, R.M., Cárdenas, A., Loussert-Fonta, C., Toullec, G., Meibom, A. and Voolstra, C.R., 2021. Surface topography, bacterial carrying capacity, and the prospect of microbiome manipulation in the sea anemone coral model Aiptasia. Frontiers in Microbiology, 12, p.637834.
SRR13506438	SAMN17492488	MiSeq	Illumina_single	784F-1061R	56	Cnidaria	Anthozoa	Hexacorallia	Actiniaria	Metridioidea	Aiptasiidae	Exaiptasia	diaphana	Exaiptasia diaphana	No	Adult	Tissue	March	2019	Unknown	Unknown	Culture_CC7	Northern Atlantic Ocean	Northern Atlantic Ocean	NA	NA	Lab	Stressed	Aposymbiotic	8	AllPrep DNA/RNA Mini kit	Costa, R.M., Cárdenas, A., Loussert-Fonta, C., Toullec, G., Meibom, A. and Voolstra, C.R., 2021. Surface topography, bacterial carrying capacity, and the prospect of microbiome manipulation in the sea anemone coral model Aiptasia. Frontiers in Microbiology, 12, p.637834.
SRR13506439	SAMN17492487	MiSeq	Illumina_single	784F-1061R	56	Cnidaria	Anthozoa	Hexacorallia	Actiniaria	Metridioidea	Aiptasiidae	Exaiptasia	diaphana	Exaiptasia diaphana	No	Adult	Tissue	March	2019	Unknown	Unknown	Culture_CC7	Northern Atlantic Ocean	Northern Atlantic Ocean	NA	NA	Lab	Stressed	Aposymbiotic	8	AllPrep DNA/RNA Mini kit	Costa, R.M., Cárdenas, A., Loussert-Fonta, C., Toullec, G., Meibom, A. and Voolstra, C.R., 2021. Surface topography, bacterial carrying capacity, and the prospect of microbiome manipulation in the sea anemone coral model Aiptasia. Frontiers in Microbiology, 12, p.637834.
SRR13506440	SAMN17492478	MiSeq	Illumina_single	784F-1061R	56	Cnidaria	Anthozoa	Hexacorallia	Actiniaria	Metridioidea	Aiptasiidae	Exaiptasia	diaphana	Exaiptasia diaphana	No	Adult	Tissue	March	2019	Unknown	Unknown	Culture_CC7	Northern Atlantic Ocean	Northern Atlantic Ocean	NA	NA	Lab	Stressed	Aposymbiotic_Antibiotic	8	AllPrep DNA/RNA Mini kit	Costa, R.M., Cárdenas, A., Loussert-Fonta, C., Toullec, G., Meibom, A. and Voolstra, C.R., 2021. Surface topography, bacterial carrying capacity, and the prospect of microbiome manipulation in the sea anemone coral model Aiptasia. Frontiers in Microbiology, 12, p.637834.
SRR13506441	SAMN17492477	MiSeq	Illumina_single	784F-1061R	56	Cnidaria	Anthozoa	Hexacorallia	Actiniaria	Metridioidea	Aiptasiidae	Exaiptasia	diaphana	Exaiptasia diaphana	No	Adult	Tissue	March	2019	Unknown	Unknown	Culture_CC7	Northern Atlantic Ocean	Northern Atlantic Ocean	NA	NA	Lab	Stressed	Aposymbiotic_Antibiotic	8	AllPrep DNA/RNA Mini kit	Costa, R.M., Cárdenas, A., Loussert-Fonta, C., Toullec, G., Meibom, A. and Voolstra, C.R., 2021. Surface topography, bacterial carrying capacity, and the prospect of microbiome manipulation in the sea anemone coral model Aiptasia. Frontiers in Microbiology, 12, p.637834.
SRR12131512	SAMN12920646	MiSeq	Illumina_single	784F-1061R	56	Cnidaria	Anthozoa	Hexacorallia	Actiniaria	Metridioidea	Aiptasiidae	Exaiptasia	diaphana	Exaiptasia diaphana	Yes	Adult	Tissue	Unknown	2018	Unknown	Unknown	Culture_AIMS1	Culture_AIMS1	Culture_AIMS1	NA	NA	Lab	Healthy	Control	5	Potassium Acetate Extraction	Dungan, A.M., Van Oppen, M.J. and Blackall, L.L., 2021. Short-term exposure to sterile seawater reduces bacterial community diversity in the sea anemone, Exaiptasia diaphana. Frontiers in Marine Science.
SRR12131513	SAMN12920648	MiSeq	Illumina_single	784F-1061R	56	Cnidaria	Anthozoa	Hexacorallia	Actiniaria	Metridioidea	Aiptasiidae	Exaiptasia	diaphana	Exaiptasia diaphana	Yes	Adult	Tissue	Unknown	2018	Unknown	Unknown	Culture_AIMS3	Culture_AIMS3	Culture_AIMS3	NA	NA	Lab	Stressed	Sterile	5	Potassium Acetate Extraction	Dungan, A.M., Van Oppen, M.J. and Blackall, L.L., 2021. Short-term exposure to sterile seawater reduces bacterial community diversity in the sea anemone, Exaiptasia diaphana. Frontiers in Marine Science.
SRR12131514	SAMN12920646	MiSeq	Illumina_single	784F-1061R	56	Cnidaria	Anthozoa	Hexacorallia	Actiniaria	Metridioidea	Aiptasiidae	Exaiptasia	diaphana	Exaiptasia diaphana	Yes	Adult	Tissue	Unknown	2018	Unknown	Unknown	Culture_AIMS1	Culture_AIMS1	Culture_AIMS1	NA	NA	Lab	Healthy	Control	5	Potassium Acetate Extraction	Dungan, A.M., Van Oppen, M.J. and Blackall, L.L., 2021. Short-term exposure to sterile seawater reduces bacterial community diversity in the sea anemone, Exaiptasia diaphana. Frontiers in Marine Science.
SRR12131515	SAMN12920646	MiSeq	Illumina_single	784F-1061R	56	Cnidaria	Anthozoa	Hexacorallia	Actiniaria	Metridioidea	Aiptasiidae	Exaiptasia	diaphana	Exaiptasia diaphana	Yes	Adult	Tissue	Unknown	2018	Unknown	Unknown	Culture_AIMS1	Culture_AIMS1	Culture_AIMS1	NA	NA	Lab	Healthy	Control	14	Potassium Acetate Extraction	Dungan, A.M., Van Oppen, M.J. and Blackall, L.L., 2021. Short-term exposure to sterile seawater reduces bacterial community diversity in the sea anemone, Exaiptasia diaphana. Frontiers in Marine Science.
SRR12131524	SAMN12920646	MiSeq	Illumina_single	784F-1061R	56	Cnidaria	Anthozoa	Hexacorallia	Actiniaria	Metridioidea	Aiptasiidae	Exaiptasia	diaphana	Exaiptasia diaphana	Yes	Adult	Tissue	Unknown	2018	Unknown	Unknown	Culture_AIMS1	Culture_AIMS1	Culture_AIMS1	NA	NA	Lab	Healthy	Control	14	Potassium Acetate Extraction	Dungan, A.M., Van Oppen, M.J. and Blackall, L.L., 2021. Short-term exposure to sterile seawater reduces bacterial community diversity in the sea anemone, Exaiptasia diaphana. Frontiers in Marine Science.
SRR12131535	SAMN12920646	MiSeq	Illumina_single	784F-1061R	56	Cnidaria	Anthozoa	Hexacorallia	Actiniaria	Metridioidea	Aiptasiidae	Exaiptasia	diaphana	Exaiptasia diaphana	Yes	Adult	Tissue	Unknown	2018	Unknown	Unknown	Culture_AIMS1	Culture_AIMS1	Culture_AIMS1	NA	NA	Lab	Healthy	Control	14	Potassium Acetate Extraction	Dungan, A.M., Van Oppen, M.J. and Blackall, L.L., 2021. Short-term exposure to sterile seawater reduces bacterial community diversity in the sea anemone, Exaiptasia diaphana. Frontiers in Marine Science.
SRR12131546	SAMN12920649	MiSeq	Illumina_single	784F-1061R	56	Cnidaria	Anthozoa	Hexacorallia	Actiniaria	Metridioidea	Aiptasiidae	Exaiptasia	diaphana	Exaiptasia diaphana	Yes	Adult	Tissue	Unknown	2018	Unknown	Unknown	Culture_AIMS4	Culture_AIMS4	Culture_AIMS4	NA	NA	Lab	Stressed	Sterile	5	Potassium Acetate Extraction	Dungan, A.M., Van Oppen, M.J. and Blackall, L.L., 2021. Short-term exposure to sterile seawater reduces bacterial community diversity in the sea anemone, Exaiptasia diaphana. Frontiers in Marine Science.
SRR12131557	SAMN12920649	MiSeq	Illumina_single	784F-1061R	56	Cnidaria	Anthozoa	Hexacorallia	Actiniaria	Metridioidea	Aiptasiidae	Exaiptasia	diaphana	Exaiptasia diaphana	Yes	Adult	Tissue	Unknown	2018	Unknown	Unknown	Culture_AIMS4	Culture_AIMS4	Culture_AIMS4	NA	NA	Lab	Stressed	Sterile	5	Potassium Acetate Extraction	Dungan, A.M., Van Oppen, M.J. and Blackall, L.L., 2021. Short-term exposure to sterile seawater reduces bacterial community diversity in the sea anemone, Exaiptasia diaphana. Frontiers in Marine Science.
SRR12131568	SAMN12920649	MiSeq	Illumina_single	784F-1061R	56	Cnidaria	Anthozoa	Hexacorallia	Actiniaria	Metridioidea	Aiptasiidae	Exaiptasia	diaphana	Exaiptasia diaphana	Yes	Adult	Tissue	Unknown	2018	Unknown	Unknown	Culture_AIMS4	Culture_AIMS4	Culture_AIMS4	NA	NA	Lab	Stressed	Sterile	5	Potassium Acetate Extraction	Dungan, A.M., Van Oppen, M.J. and Blackall, L.L., 2021. Short-term exposure to sterile seawater reduces bacterial community diversity in the sea anemone, Exaiptasia diaphana. Frontiers in Marine Science.
SRR12131579	SAMN12920649	MiSeq	Illumina_single	784F-1061R	56	Cnidaria	Anthozoa	Hexacorallia	Actiniaria	Metridioidea	Aiptasiidae	Exaiptasia	diaphana	Exaiptasia diaphana	Yes	Adult	Tissue	Unknown	2018	Unknown	Unknown	Culture_AIMS4	Culture_AIMS4	Culture_AIMS4	NA	NA	Lab	Stressed	Sterile	5	Potassium Acetate Extraction	Dungan, A.M., Van Oppen, M.J. and Blackall, L.L., 2021. Short-term exposure to sterile seawater reduces bacterial community diversity in the sea anemone, Exaiptasia diaphana. Frontiers in Marine Science.
[truncated: 15,305 more rows]
